# Supplementary material for: Mitochondria directly sense osmotic stress to trigger rapid metabolic remodeling via regulation of pyruvate dehydrogenase phosphorylation
Source: J Biol Chem. 2022 Dec 26;299(2):102837. doi: 10.1016/j.jbc.2022.102837 (PMC9879793; doi:10.1016/j.jbc.2022.102837)
Supplement: Supplemental Table S1 [file mmc2.xlsx]

## Sheet: sample information
	Isotope Analysis List
	Anion	G1P		Glycolysis				Cation	Gly		Amino acids
	Anion	G6P		Glycolysis, Pentose Phosphate Pathway				Cation	Ala		Amino acids
	Anion	F6P		Glycolysis, Pentose Phosphate Pathway				Cation	Ser		Amino acids
	Anion	F1,6P		Glycolysis, Pentose Phosphate Pathway				Cation	Pro		Amino acids
	Anion	DHAP		Glycolysis, Pentose Phosphate Pathway				Cation	Val		Amino acids
	Anion	Glycerophosphate		Glycolysis, Pentose Phosphate Pathway				Cation	Thr		Amino acids
	Anion	G3P		Glycolysis, Pentose Phosphate Pathway				Cation	Cys		Amino acids
	Anion	2,3-DPG		Glycolysis				Cation	Ile		Amino acids
	Anion	3PG		Glycolysis				Cation	Leu		Amino acids
	Anion	2PG		Glycolysis				Cation	Asn		Amino acids
	Anion	PEP		Glycolysis, TCA Cycle				Cation	Asp		Amino acids
	Anion	Pyruvate		Glycolysis, TCA Cycle, Pentose Phosphate Pathway				Cation	Gln		Amino acids
	Anion	Lactate		Glycolysis, TCA Cycle				Cation	Lys		Amino acids
	Anion	Glucosamine 6-phosphate		Glycolysis, TCA Cycle				Cation	Glu		Amino acids
	Anion	Acetyl CoA		Glycolysis, TCA Cycle				Cation	Met		Amino acids
	Anion	Citrate		TCA Cycle				Cation	His		Amino acids
	Anion	cis-Aconitate		TCA Cycle				Cation	Phe		Amino acids
	Anion	Isocitrate		TCA Cycle				Cation	Tyr		Amino acids
	Anion	2-Oxoglutarate		TCA Cycle				Cation	Trp		Amino acids
	Anion	2-Hydroxyglutarate		Onco Metabolite				Cation	Arg		Amino acids
	Anion	Succinyl CoA		TCA Cycle				Cation	Ornithine		Amino acids
	Anion	Succinate		TCA Cycle				Cation	Citrulline		Amino acids
	Anion	Fumarate		TCA Cycle				Cation	Putrescine(1,4-Butanediamine)		Polyamines
	Anion	Malate		TCA Cycle				Cation	Spermidine		Polyamines
	Glucose	Glucose						Cation	Spermine		Polyamines
								Cation	N-Acetylputrescine		Polyamines
								Cation	N8-Acetylspermidine		Polyamines
								Cation	N1-Acetylspermidine		Polyamines
								Cation	N1,N8-Diacetylspermidine		Polyamines
								Cation	N1-Acetylspermine		Polyamines
								Cation	N1,N12-Diacetylspermine		Polyamines

## Sheet: metabolome
			10 min						30 min						60 min
Annotation Name	Pre m/z	Ave m/z	Iso-1	Iso-2	Iso-3	Hyper-1	Hyper-2	Hyper-3	Iso-1	Iso-2	Iso-3	Hyper-1	Hyper-2	Hyper-3	Iso-1	Iso-2	Iso-3	Hyper-1	Hyper-2	Hyper-3
Glucose	179		0	0	0	0	0	0	0	0	0	0	0	0	0	0	0	0	0	0
Glucose(+01)	180.1		0	0	0	0	0	0	0	0	0	0	0	0	0	0	0	0	0	0
Glucose(+02)	181.1		0	0	0	0	0	0	0	0	0	0	0	0	0	0	0	0	0	0
Glucose(+03)	182.1		0	0	0	0	0	0	0	0	0	0	0	0	0	0	0	0	0	0
Glucose(+04)	183.1		0	0	0	0	0	0	0	0	0	0	0	0	0	0	0	0	0	0
Glucose(+05)	184.1		0	0	0	0	0	0	0	0	0	0	0	0	0	0	0	0	0	0
Glucose(+06)	185		0.722029	0.831911	1.44606	0.391757	0.84249	0.709816	0.165439	0.661897	0.205852	0.502153	0.215902	0.649419	0.745739	0.312911	1.01984	0.115244	0.802075	0.202569
Acetyl CoA		403.557	0.9222	0.76473	0.705595	0.466363	0.782272	0.596553	0.593086	0.82298	0.468328	1.67828	0.420117	0.790611	0.502325	0.428947	0.171101	1.24247	0.542877	0.80281
Acetyl CoA(+01)		404.056	0	0	0	0.230903	0	0	0	0	0	0	0.238951	0.242933	0	0	0	0.311935	0	0.181493
Acetyl CoA(+02)		404.56	0	0	0.435766	0	0	0	0.347464	0	0.336968	0	0	0	0	0.331803	0	0	0	0
Acetyl CoA(+03)		405.061	0	0	0.171709	0	0	0	0	0	0	0	0	0	0	0	0	0	0	0
Acetyl CoA(+04)		405.564	0	0	0	0	0	0	0	0	0	0	0	0	0	0	0	0	0	0
Acetyl CoA(+05)		406.066	0	0	0	0	0	0	0	0	0	0	0	0	0	0	0	0	0	0
Acetyl CoA(+06)		406.568	0	0	0	0	0	0	0	0	0	0	0	0	0	0	0	0	0	0
Acetyl CoA(+07)		407.069	0	0	0	0	0	0	0	0	0	0	0	0	0	0	0	0	0	0
Acetyl CoA(+08)		407.571	0	0	0	0	0	0	0	0	0	0	0	0	0	0	0	0	0	0
Acetyl CoA(+09)		408.073	0	0	0	0	0	0	0	0	0	0	0	0	0	0	0	0	0	0
Acetyl CoA(+10)		408.574	0	0	0	0	0	0	0	0	0	0	0	0	0	0	0	0	0	0
Acetyl CoA(+11)		409.076	0	0	0	0	0	0	0	0	0	0	0	0	0	0	0	0	0	0
Acetyl CoA(+12)		409.578	0	0	0	0	0	0	0	0	0	0	0	0	0	0	0	0	0	0
Acetyl CoA(+13)		410.079	0	0	0	0	0	0	0	0	0	0	0	0	0	0	0	0	0	0
Acetyl CoA(+14)		410.581	0	0	0	0	0	0	0	0	0	0	0	0	0	0	0	0	0	0
Acetyl CoA(+15)		411.083	0	0	0	0	0	0	0	0	0	0	0	0	0	0	0	0	0	0
Acetyl CoA(+16)		411.584	0	0	0	0	0	0	0	0	0	0	0	0	0	0	0	0	0	0
Acetyl CoA(+17)		412.086	0	0	0	0	0	0	0	0	0	0	0	0	0	0	0	0	0	0
Acetyl CoA(+18)		412.588	0	0	0	0	0	0	0	0	0	0	0	0	0	0	0	0	0	0
Acetyl CoA(+19)		413.089	0	0	0	0	0	0	0	0	0	0	0	0	0	0	0	0	0	0
Acetyl CoA(+20)		413.591	0	0	0	0	0	0	0	0	0	0	0	0	0	0	0	0	0	0
Acetyl CoA(+21)		414.093	0	0	0	0	0	0	0	0	0	0	0	0	0	0	0	0	0	0
Acetyl CoA(+22)		414.594	0	0	0	0	0	0	0	0	0	0	0	0	0	0	0	0	0	0
Acetyl CoA(+23)		415.096	0	0	0	0	0	0	0	0	0	0	0	0	0	0	0	0	0	0
cis-Aconitate		173.01	0.914692	0.540597	0.418672	0.657931	0.396748	0.350794	0.419143	0.338282	0.21385	0.872643	0.50942	0.528064	0.42768	0.229376	0.299115	0.688932	0.626107	0.406034
cis-Aconitate(+01)		174.012	0.0657442	0.0777665	0	0.0725171	0	0	0.0352658	0.0388918	0	0.0876234	0.0578749	0.0560433	0	0.0316548	0	0.0804432	0	0
cis-Aconitate(+02)		175.015	0.369954	0.348561	0.264014	0	0	0	0.167464	0	0	0.164952	0	0	0.220765	0.147235	0.213536	0	0	0
cis-Aconitate(+03)		176.02	0	0	0	0	0	0	0	0	0	0	0	0	0	0	0	0	0	0
cis-Aconitate(+04)		177.023	0	0	0	0	0	0	0	0	0	0	0	0	0	0	0	0	0	0
cis-Aconitate(+05)		178.027	0	0	0	0	0	0	0	0	0	0	0	0	0	0	0	0	0	0
cis-Aconitate(+06)		179.03	0	0	0	0	0	0	0	0	0	0	0	0	0	0	0	0	0	0
Citrate		191.021	0.882052	0.525847	0.478765	0.582276	0.410234	0.39496	0.307309	0.309522	0.221555	0.77752	0.537265	0.502605	0.277458	0.208478	0.25618	0.562899	0.548993	0.360799
Citrate(+01)		192.024	0.0627702	0.04646	0.039146	0.0403512	0.0292457	0.0274541	0.0226334	0.0267181	0.0174013	0.0576706	0.0364739	0.0330985	0.0259597	0.0222981	0.0257712	0.0405865	0.0381967	0.0262981
Citrate(+02)		193.027	0.278611	0.298547	0.280598	0.0990265	0.0826644	0.0746353	0.152814	0.137255	0.113003	0.0881935	0.0749663	0.0503403	0.178278	0.141112	0.169474	0.0474952	0.0510101	0.0501931
Citrate(+03)		194.031	0.0229686	0.0378777	0.022951	0.00905878	0.00897214	0.00685951	0.0214958	0.0173031	0.0139373	0.0134368	0.00649803	0.00764312	0.0251091	0.0204388	0.0260045	0.0149364	0.0134219	0.0105433
Citrate(+04)		195.034	0	0	0	0	0	0	0	0	0	0	0	0	0	0	0	0	0	0
Citrate(+05)		196.037	0	0.0129696	0.0104367	0	0	0	0.009848	0.00688732	0.00804508	0	0	0	0.0143481	0.0107271	0.0129658	0	0	0
Citrate(+06)		197.041	0	0	0	0	0	0	0	0	0	0	0	0	0	0	0	0	0	0
DHAP		168.992	0	0	0	0.0314001	0.0461649	0.0415531	0	0	0	0.0711345	0.0641707	0.0509106	0	0	0	0.0641436	0.0700338	0.0625586
DHAP(+01)		169.995	0	0	0	0	0	0	0	0	0	0	0	0	0	0	0	0	0	0
DHAP(+02)		170.999	0.0264028	0.0498119	0.0526801	0.0518868	0.05793	0.0478039	0.0796593	0.0597843	0.0518887	0.108812	0.0789995	0.0844282	0.0427562	0.029152	0.0277267	0.0726593	0.0651373	0.0687922
DHAP(+03)		172.002	0.710108	1.04126	1.11974	0.81468	1.17657	1.2913	1.53454	1.06788	0.895785	2.13966	1.62231	1.60728	0.778656	0.534965	0.378931	1.90689	1.43386	1.42532
2,3-DPG		264.953	0	0	0	0.0848529	0.0679346	0.0819145	0	0	0	0.230097	0.191996	0.157081	0	0	0	0.293752	0.256232	0.309564
2,3-DPG(+01)		265.956	0	0	0	0	0	0	0	0	0	0	0	0	0	0	0	0	0	0
2,3-DPG(+02)		266.96	0	0	0	0.0537278	0.068677	0	0.066122	0.0916106	0	0.15476	0.137521	0.142705	0.0592741	0	0	0.314941	0.259973	0.206807
2,3-DPG(+03)		267.963	1.05783	1.03834	0.90383	1.71892	1.48454	1.19346	1.09156	1.54388	1.04552	4.00787	3.40489	3.36041	1.28334	0.942269	0.728944	6.84652	5.98573	5.90175
F6P		259.024	0	0	0	0	0	0	0	0	0	0	0	0	0	0	0	0	0	0
F6P(+01)		260.027	0	0	0	0	0	0	0	0	0	0	0	0	0	0	0	0	0	0
F6P(+02)		261.031	0	0	0	0	0	0	0	0	0	0	0	0	0	0	0	0	0	0
F6P(+03)		262.034	0	0	0	0	0	0	0	0	0	0	0	0	0	0	0	0	0	0
F6P(+04)		263.037	0	0	0	0	0	0	0	0	0	0	0	0	0	0	0	0	0	0
F6P(+05)		264.04	0.0875445	0.0666165	0.0901529	0.0608434	0.0624181	0.0635565	0.0656354	0.0552108	0.0511165	0.0877933	0.0608388	0.0774885	0.0626378	0.0685275	0.0547906	0.0696863	0.0489064	0.0379779
F6P(+06)		265.043	0.900109	0.930198	0.925379	0.625833	0.784088	0.764135	0.817412	0.688903	0.608992	0.98474	0.744847	0.787899	0.860152	0.62938	0.638783	0.723762	0.635152	0.476178
Fumarate		115.004	1.07633	0.846663	0.828696	0.998097	0.883327	0.877037	0.610261	0.54249	0.514759	1.32987	1.03092	0.978032	0.671706	0.499962	0.404198	1.02634	0.907341	0.799883
Fumarate(+01)		116.008	0.0520367	0.0452566	0.0408016	0.0364774	0.0324498	0.0434119	0.0360874	0.0288064	0.0274286	0.0764152	0.0632362	0.0480863	0.0304523	0.027056	0.0335545	0.0583054	0.0479352	0.048265
Fumarate(+02)		117.012	0.0215222	0.0196601	0	0	0	0	0.0341032	0.0332048	0.0336946	0.0377454	0	0	0.0659012	0.048001	0.0460175	0	0	0.0226516
Fumarate(+03)		118.015	0.0239546	0.03032	0.0147555	0	0	0	0.0334831	0.0204433	0.0271331	0.034202	0.0157121	0	0.0440242	0.0308167	0.0286012	0.0314413	0.01619	0.0307689
Fumarate(+04)		119.018	0	0	0	0	0	0	0	0	0	0	0	0	0	0	0	0	0	0
F1,6P		338.99	0.0330075	0.0315593	0.0297757	0.0298317	0.0284196	0.031785	0.0173579	0.0234629	0.0173555	0.0319906	0.0314488	0.0257669	0.0161902	0.0114121	0.00819297	0.0192155	0.017646	0.022513
F1,6P(+01)		339.993	0	0	0	0	0	0	0	0	0	0	0	0	0	0	0	0	0	0
F1,6P(+02)		340.997	0.00547658	0.00458904	0	0	0.00576995	0.00973106	0	0	0	0.010612	0	0	0	0	0	0	0	0
F1,6P(+03)		342	0.0162817	0.0152284	0.0211861	0.0201573	0.023839	0.0318321	0.0164365	0.01988	0.011325	0.0595569	0.0434466	0.0474464	0.013207	0.0099017	0.00800045	0.0635776	0.0536776	0.0396731
F1,6P(+04)		343.004	0	0.00928063	0.00959731	0.00906824	0.0134632	0.0110976	0.00709758	0.00833517	0.00776367	0.0168925	0.0172436	0.0149869	0.0059391	0	0.00511259	0.0117307	0.017595	0.0092299
F1,6P(+05)		344.007	0.0505326	0.0673231	0.0814092	0.0572891	0.086853	0.0924804	0.081784	0.08997	0.0611596	0.18325	0.119485	0.125894	0.0554587	0.0427745	0.0432752	0.133174	0.11424	0.10111
F1,6P(+06)		345.01	0.672436	0.853306	1.09901	0.673551	1.17672	1.27449	1.14819	1.24294	0.880761	2.50956	1.5498	1.81905	0.810593	0.616381	0.53434	1.86038	1.52977	1.40532
G6P		259.023	0.0232263	0.0180114	0.0191781	0.0183308	0.0220379	0.0180899	0.0106077	0.00717006	0.00863968	0.0149679	0.0234615	0.0210412	0.00778649	0.00712644	0.00458961	0.0181149	0.0112908	0.0185574
G6P(+01)		260.026	0	0	0	0	0	0	0	0	0	0	0	0	0	0	0	0	0	0
G6P(+02)		261.028	0	0	0	0	0	0	0	0	0	0	0	0	0	0	0	0	0	0
G6P(+03)		262.034	0.011115	0.0106505	0.0101947	0.0113438	0.0159163	0.0113248	0.00861715	0.00677753	0.00896429	0.00862283	0.013547	0.0182508	0.00772945	0.0064866	0.00672692	0.0159282	0.0131145	0.0118851
G6P(+04)		263.036	0.0101809	0.00889786	0.00701515	0.0107594	0.0126425	0.0106061	0.00835523	0.00476259	0	0.0125275	0.00882197	0.00932652	0	0.00410377	0	0.00702038	0.0107008	0.00910496
G6P(+05)		264.041	0.069741	0.0779776	0.0686879	0.0471818	0.0567183	0.0588045	0.0583556	0.0542988	0.0521128	0.0703167	0.0583124	0.0646823	0.0637466	0.0444134	0.0469085	0.0559789	0.0614424	0.0398255
G6P(+06)		265.044	0.899597	0.887548	0.877978	0.65563	0.739042	0.702209	0.762002	0.702351	0.607824	0.983132	0.729437	0.808994	0.799984	0.599503	0.654221	0.691403	0.652856	0.508603
G1P		259.024	0.541417	0.436422	0.441793	0.527119	0.469903	0.444078	0.38713	0.368133	0.251651	0.563764	0.515219	0.449509	0.146316	0.122615	0.111213	0.258778	0.296904	0.217321
G1P(+01)		260.026	0.0462018	0.0518035	0.0290148	0.037726	0.0404119	0.0319025	0.041184	0.0351031	0	0.0434894	0.0314044	0.036193	0	0	0.0169141	0	0.0288601	0
G1P(+02)		261.03	0	0	0	0	0	0	0	0	0	0	0	0	0	0	0	0	0	0
G1P(+03)		262.034	0	0	0	0	0	0	0	0	0	0	0	0	0	0	0	0	0	0
G1P(+04)		263.037	0	0	0	0	0	0	0	0	0	0	0	0	0	0	0	0	0	0
G1P(+05)		264.04	0.0414592	0.0472989	0.0479859	0	0	0	0.0616473	0.0482186	0.0532503	0.0866591	0.0585141	0.072386	0.100066	0.0758891	0.0550536	0.110614	0.0933013	0.0996104
G1P(+06)		265.044	0.351715	0.461595	0.503294	0.367208	0.470426	0.49595	0.791634	0.616426	0.649311	1.10994	0.857983	0.973011	1.1097	0.861341	0.698451	1.40914	1.20251	1.20785
G3P		168.992	0	0	0	0	0	0	0	0	0	0	0	0	0	0	0	0	0	0
G3P(+01)		169.996	0	0	0	0	0	0	0	0	0	0	0	0	0	0	0	0	0	0
G3P(+02)		170.999	0	0	0	0	0	0	0	0	0	0	0	0	0	0	0	0	0	0
G3P(+03)		172.002	1.27478	0.83761	0.887614	0.803855	1.0555	0.946984	0.900987	0.842942	0.502286	2.60603	0.765015	1.66558	0.779868	0.315836	0.313336	0.853551	1.05192	0.516694
Glycerophosphate		171.008	0.308591	0.297993	0.303866	0.158122	0.253132	0.220464	0.291438	0.245595	0.180536	0.223842	0.219375	0.155925	0.230161	0.116944	0.229475	0.23737	0.217763	0.269401
Glycerophosphate(+01)		172.012	0	0	0	0	0	0	0	0	0	0	0	0	0	0	0	0	0	0
Glycerophosphate(+02)		173.015	0	0	0	0	0	0	0	0	0	0	0	0	0	0	0	0	0	0
Glycerophosphate(+03)		174.017	0.497803	0.848368	0.74338	0.224366	0.688694	0.664185	0.702668	0.85778	0.531595	0.558586	0.313148	0.296101	0.675829	0.326226	0.4987	0.344374	0.434854	0.438648
2-Hydroxyglutarate		147.031	1.08373	0.878785	0.839154	1.02488	0.869067	0.81377	1.04861	0.948685	0.858941	1.38736	1.04725	1.00327	0.840958	0.64189	0.690173	0.916253	0.952096	0.785223
2-Hydroxyglutarate (+01)		148.035	0.0628114	0.0729074	0.0626099	0.0814334	0.0312556	0.0649165	0.0656167	0.0524771	0.0673679	0.0973898	0.0657925	0.0634327	0.0644116	0.0399936	0.0445753	0.0679219	0.0410233	0.0394844
2-Hydroxyglutarate (+02)		149.038	0	0	0	0	0	0	0	0	0	0	0	0	0	0	0	0	0	0
2-Hydroxyglutarate (+03)		150.041	0	0	0	0	0	0	0	0	0	0	0	0	0	0	0	0	0	0
2-Hydroxyglutarate (+04)		151.044	0	0	0	0	0	0	0	0	0	0	0	0	0	0	0	0	0	0
2-Hydroxyglutarate (+05)		152.048	0	0	0	0	0	0	0	0	0	0	0	0	0	0	0	0	0	0
Isocitrate		191.02	1.22844	1.04227	0.729285	1.10429	0.782774	0.644917	0.668299	0.627686	0.302657	1.66405	0.982211	1.10168	0.546072	0.44169	0.477418	1.01878	0.993748	0.8028
Isocitrate(+01)		192.024	0	0	0	0	0	0	0	0	0	0	0	0	0	0	0	0	0	0
Isocitrate(+02)		193.027	0	0	0	0	0	0	0	0	0	0	0	0	0	0	0	0	0	0
Isocitrate(+03)		194.03	0	0	0	0	0	0	0	0	0	0	0	0	0	0	0	0	0	0
Isocitrate(+04)		195.034	0	0	0	0	0	0	0	0	0	0	0	0	0	0	0	0	0	0
Isocitrate(+05)		196.037	0	0	0	0	0	0	0	0	0	0	0	0	0	0	0	0	0	0
Isocitrate(+06)		197.04	0	0	0	0	0	0	0	0	0	0	0	0	0	0	0	0	0	0
Lactate		89.0255	0.872764	0.791137	0.831029	0.97373	2.27467	0.883997	1.02569	1.03574	0.923824	0.99572	0.908106	1.96514	0.983182	0.711196	0.932089	1.44029	0.832458	0.789593
Lactate(+01)		90.0288	0.0343462	0.0270509	0.0264194	0.0338301	0.0744066	0.0282345	0.0354795	0.0308557	0.0263403	0.0342228	0.0266965	0.0620573	0.0393363	0.0234025	0.0285418	0.0486619	0.026242	0.02482
Lactate(+02)		91.0317	0.0102455	0.00822751	0.0126529	0.0103348	0.015617	0.0100219	0.0121082	0.00994026	0.00857568	0.0149882	0.0114551	0.019062	0.0125976	0.0101674	0.0127888	0.0153886	0.01443	0.0112503
Lactate(+03)		92.0361	0.0753543	0.151968	0.158805	0.127452	0.141118	0.171795	0.0615658	0.100688	0.0961047	0.223969	0.189871	0.237189	0.174704	0.12318	0.14926	0.142574	0.175985	0.160566
Malate		133.015	1.11411	0.869588	0.786945	1.02601	0.880191	0.84995	0.62984	0.555414	0.478687	1.32266	1.03349	1.05406	0.661818	0.503479	0.438848	1.00659	0.903782	0.82535
Malate(+01)		134.018	0.0463882	0.0399223	0.0385739	0.0414094	0.0378824	0.0376051	0.0272485	0.0297173	0.0253334	0.0586807	0.0502731	0.0512883	0.0290288	0.025862	0.0255898	0.0456329	0.0375567	0.0383531
Malate(+02)		135.021	0.0178794	0.0147209	0.0158834	0.0139047	0.0135396	0.0105997	0.0216093	0.0173335	0.018356	0.0216119	0.0146475	0.018435	0.0442329	0.0364139	0.0348747	0.0190481	0.0186102	0.0159521
Malate(+03)		136.025	0.014589	0.0220911	0.0193095	0	0.00563516	0	0.0217782	0.0136025	0.0175062	0.0115053	0.00860063	0.0116626	0.0329831	0.0282964	0.0236877	0.0212497	0.0187063	0.0177531
Malate(+04)		137.028	0	0	0	0	0	0	0	0	0	0	0	0	0	0	0	0	0	0
2-Oxoglutarate		145.015	1.18086	0.944778	0.533313	0.809343	0.567688	0.582332	0.589337	0.609732	0.751972	0.899289	0.787203	0.834115	0.727102	0.607003	0.579957	1.09215	0.995734	0.675556
2-Oxoglutarate(+01)		146.016	0.0932894	0.0673842	0.0726649	0.0755816	0	0	0.0405424	0	0.0534423	0.0634511	0.0758153	0.0748899	0.0826252	0.0633427	0.0501942	0.0748406	0	0.0588007
2-Oxoglutarate(+02)		147.022	0	0.0395212	0.0681916	0	0	0	0.0690806	0.0767115	0	0	0	0	0.120978	0.114761	0.0984429	0	0	0
2-Oxoglutarate(+03)		148.025	0	0	0	0	0	0	0	0	0	0	0	0	0	0	0	0	0	0
2-Oxoglutarate(+04)		149.028	0	0	0	0	0	0	0	0	0	0	0	0	0	0	0	0	0	0
2-Oxoglutarate(+05)		150.031	0	0	0	0	0	0	0	0	0	0	0	0	0	0	0	0	0	0
PEP		166.977	0.233661	0	0.129464	0	0.125267	0.16181	0.169915	0	0.187399	0	0.230457	0	0.20559	0	0.128781	0.123947	0.147829	0.161103
PEP(+01)		167.981	0	0	0	0	0	0	0	0	0	0	0	0	0	0	0	0	0	0
PEP(+02)		168.983	0	0	0	0	0	0	0	0	0	0	0	0	0	0	0	0	0	0
PEP(+03)		169.986	0.648179	0.912321	1.07637	0.705146	1.21656	1.07593	1.23272	1.15615	0.941232	1.83635	1.97915	2.07532	1.06907	0.8064	0.727852	2.15981	2.37436	1.80553
Pyruvate		87.0098	0.622514	0.669016	0.893861	0.35772	0.747261	0.5589	0.228603	0.528186	0.214826	0.568375	0.250752	0.421798	0.541878	0.330105	0.658544	0.186103	0.703054	0.205987
Pyruvate(+01)		88.0131	0	0	0	0	0	0	0	0	0	0	0	0	0	0	0	0	0	0
Pyruvate(+02)		89.0165	0	0	0	0	0	0	0	0	0	0	0	0	0	0	0	0	0	0
Pyruvate(+03)		90.02	0.253044	0.332025	0.229541	0.258325	0.239657	0.225557	0.259007	0.274637	0.179277	0.418165	0.262805	0.423824	0.494322	0.273169	0.445519	0.278316	0.437022	0.26244
3PG		184.988	0.112613	0.0617059	0.0557774	0.0596113	0.068042	0.0683299	0	0.0604705	0	0.0846372	0.116779	0.0886817	0.0512633	0.0495071	0.0364179	0.130535	0.102693	0.133973
3PG(+01)		185.991	0	0	0	0	0	0	0	0	0	0	0	0	0	0	0	0	0	0
3PG(+02)		186.993	0	0	0.055214	0	0.0855725	0.0799488	0.052631	0.0522909	0	0.118419	0.104582	0.0985041	0	0	0.0399341	0.122055	0.087124	0.118972
3PG(+03)		187.997	0.939481	0.925589	0.84962	1.13884	0.990026	1.05151	0.942095	0.996741	0.740653	2.43341	1.90962	2.10703	1.14339	0.583494	0.669838	2.31596	2.19097	1.88881
2PG		184.987	0	0	0	0	0	0	0	0	0	0	0	0	0	0	0	0	0	0
2PG(+01)		185.989	0	0	0	0	0	0	0	0	0	0	0	0	0	0	0	0	0	0
2PG(+02)		186.994	0	0	0	0	0	0	0	0	0	0	0	0	0	0	0	0	0	0
2PG(+03)		187.997	1.2964	0.896095	0.807505	0.884953	1.71163	1.13502	0.870462	0.797029	0.983892	2.0524	1.96705	2.29898	1.27559	0.586941	0.442375	2.09612	1.99768	1.62745
6-Phosphogluconate		275.019	0	0	0	0	0	0	0	0	0	0	0	0	0	0	0	0	0	0
6-Phosphogluconate(+01)		276.022	0	0	0	0	0	0	0	0	0	0	0	0	0	0	0	0	0	0
6-Phosphogluconate(+02)		277.026	0	0	0	0	0	0	0	0	0	0	0	0	0	0	0	0	0	0
6-Phosphogluconate(+03)		278.029	0	0	0	0	0	0	0	0	0	0	0	0	0	0	0	0	0	0
6-Phosphogluconate(+04)		279.032	0	0	0	0	0	0	0	0	0	0	0	0	0	0	0	0	0	0
6-Phosphogluconate(+05)		280.035	0.0955105	0.0657593	0.0898482	0.0851091	0.0653644	0.0785461	0.0830195	0.0936176	0.0640814	0.107561	0.0986405	0.101898	0.0610778	0.0562464	0.0636639	0.0952561	0.104151	0.0724497
6-Phosphogluconate(+06)		281.038	0.879437	0.902987	0.966458	0.657169	0.797265	0.740608	0.772771	1.02668	0.799108	1.09856	0.845059	1.01322	0.880538	0.668582	0.741789	0.85574	0.848704	0.696147
R5P		229.013	0	0	0	0	0	0	0	0	0	0	0	0	0	0	0	0	0	0
R5P(+01)		230.017	0	0	0	0	0	0	0	0	0	0	0	0	0	0	0	0	0	0
R5P(+02)		231.02	0	0	0	0	0	0	0	0	0	0	0	0	0	0	0	0	0	0
R5P(+03)		232.023	0	0	0	0	0	0	0	0	0	0	0	0	0	0	0	0	0	0
R5P(+04)		233.027	0	0	0	0	0	0	0	0	0	0	0	0	0	0	0	0	0	0
R5P(+05)		234.029	0.97309	1.07739	0.949524	0.742593	0.893181	0.863946	1.1639	1.24121	1.18311	1.40596	1.05569	1.28634	1.08491	0.918871	0.761331	1.24025	1.01465	1.09178
Ru5P		229.011	0	0.113457	0	0.100905	0	0.117807	0	0	0	0	0.114588	0	0	0	0	0.124568	0	0
Ru5P(+01)		230.015	0	0	0	0	0	0	0	0	0	0	0	0	0	0	0	0	0	0
Ru5P(+02)		231.018	0	0	0	0	0	0	0	0	0	0	0	0	0	0	0	0	0	0
Ru5P(+03)		232.019	0	0	0	0	0	0	0	0	0	0.0731041	0.0623793	0	0	0	0	0	0	0
Ru5P(+04)		233.025	0	0	0	0	0	0.111655	0	0	0	0.178923	0.0844154	0.109525	0	0	0	0	0.103529	0.0997871
Ru5P(+05)		234.03	0.903148	0.939115	1.04428	0.769647	0.990447	0.853254	1.13365	1.01991	0.777026	1.20279	1.01909	1.14829	0.897463	0.582502	0.572757	1.0234	0.805598	0.738482
Succinate		117.02	1.04797	0.93549	0.839866	0.799983	1.05691	0.699414	0.823833	0.696734	0.65939	0.836669	0.805768	0.943904	0.93616	0.594707	0.587326	0.874302	0.816425	0.698841
Succinate(+01)		118.023	0.056203	0.0770215	0.04345	0.0443732	0.0501581	0.0409974	0.0402148	0.040282	0.0359613	0.0587385	0.0445361	0.0456792	0.0598608	0.0284486	0.06266	0.0468474	0.0492643	0.051657
Succinate(+02)		119.027	0	0	0	0	0	0	0	0	0	0	0	0	0	0	0	0	0	0
Succinate(+03)		120.03	0	0	0	0	0	0	0	0	0	0	0	0	0	0	0	0	0	0
Succinate(+04)		121.034	0	0	0	0	0	0	0	0	0	0	0	0	0	0	0	0	0	0
S7P		289.032	0.840025	0.910618	1.0839	0.739175	0.842784	0.951822	0.721397	0.683968	0.635113	1.08521	0.849494	0.714766	0.710756	0.866051	0.678673	0.642594	0.65827	0.511135
S7P(+01)		290.036	0	0	0	0	0	0	0	0	0	0	0	0	0	0	0	0	0	0
S7P(+02)		291.039	0	0	0	0	0	0	0	0	0	0	0	0	0	0	0	0	0	0
S7P(+03)		292.042	0	0	0	0	0	0	0	0	0	0	0	0	0	0	0	0	0	0
S7P(+04)		293.045	0	0	0	0	0	0	0	0	0	0	0	0	0	0	0	0	0	0
S7P(+05)		294.049	0	0	0	0	0	0	0	0	0	0	0	0	0	0	0	0	0	0
S7P(+06)		295.052	0	0	0	0	0	0	0	0	0	0	0	0	0	0	0	0	0	0
S7P(+07)		296.058	0	0.165452	0	0	0	0	0.280952	0	0.375453	0.509073	0.346706	0.499276	0.80294	0.725499	0.586989	1.01133	0.739926	1.01901
Arg		175.119	0.610555	0.90042	1.26982	0.569024	0.963446	0.953899	0.458176	0.659105	0.476199	1.01787	0.694909	1.04627	0.665615	0.412913	0.728986	0.57341	0.837953	0.542055
Arg(+01)		176.122	0.0480325	0.0748228	0.0963544	0.0513798	0.0786603	0.0727673	0.0379921	0.0509446	0.0423944	0.079226	0.0607322	0.0756231	0.0593872	0.0350833	0.0544474	0.0522288	0.0604862	0.0434007
Arg(+02)		177.126	0	0	0	0	0	0	0	0	0	0	0	0	0	0	0	0	0	0
Arg(+03)		178.129	0	0	0	0	0	0	0	0	0	0	0	0	0	0	0	0	0	0
Arg(+04)		179.133	0	0	0	0	0	0	0	0	0	0	0	0	0	0	0	0	0	0
Arg(+05)		180.136	0	0	0	0	0	0	0	0	0	0	0	0	0	0	0	0	0	0
Arg(+06)		181.139	0	0	0	0	0	0	0	0	0	0	0	0	0	0	0	0	0	0
Ala		90.0553	0.812208	0.516272	0.590021	0.485544	0.538382	0.48702	0.523392	0.585014	0.468212	0.622745	0.478688	0.603155	0.532749	0.452914	0.468694	0.457652	0.460186	0.435304
Ala(+01)		91.0583	0.0388257	0	0.0364873	0	0.0247577	0	0	0	0	0	0	0	0	0	0	0	0	0.0215221
Ala(+02)		92.0634	0.0331897	0	0.0252956	0	0.0358291	0.0188711	0.0317759	0	0	0	0	0	0.0202181	0.0249505	0	0	0	0
Ala(+03)		93.0651	0.281034	0.310301	0.356365	0.244815	0.258871	0.30512	0.332325	0.36593	0.339711	0.329789	0.290225	0.288346	0.409761	0.320648	0.341321	0.244971	0.222795	0.252418
Asn		133.06	0.978022	0.910019	1.04552	0.914327	0.965421	0.951913	0.770953	0.727132	0.742687	1.06085	0.957328	1.04897	0.694041	0.54671	0.737595	0.93592	1.00762	0.920796
Asn(+01)		134.063	0	0	0.0664373	0.0453465	0.0536064	0.053119	0	0	0	0.0527955	0	0	0	0.0440754	0	0.0419737	0	0
Asn(+02)		135.067	0	0	0	0	0	0	0	0	0	0	0	0	0	0	0	0	0	0
Asn(+03)		136.07	0	0	0	0	0	0	0	0	0	0	0	0	0	0	0	0	0	0
Asn(+04)		137.074	0	0	0	0	0	0	0	0	0	0	0	0	0	0	0	0	0	0
Asp		134.044	0.803461	0.974721	1.05044	0.784479	1.00585	1.06534	0.913057	0.906697	0.946591	1.20163	1.00488	1.22788	1.15399	0.986942	1.10593	0.913462	0.955877	0.934399
Asp(+01)		135.047	0.0299859	0.0359897	0.0372189	0.0293043	0.0356439	0.0390506	0.0333895	0.0331688	0.03606	0.0410231	0.0344386	0.0412595	0.0450483	0.0364894	0.0425617	0.0326711	0.0355496	0.0341139
Asp(+02)		136.05	0.00691061	0.0102338	0.00985911	0.0068049	0.00809717	0.00758547	0.0165545	0.0153765	0.0218634	0.0129784	0.0103799	0.0111664	0.0458886	0.0411813	0.0498873	0.0120555	0.0136454	0.0112846
Asp(+03)		137.055	0.00554621	0.0176505	0.0179842	0.00268952	0.00255029	0.0033022	0.0196695	0.0171434	0.0251373	0.0091949	0.00614125	0.00754515	0.0437993	0.0344778	0.0414832	0.0130574	0.0141	0.013083
Asp(+04)		138.058	0	0	0	0	0	0	0	0	0.00126393	0	0	0	0.00312061	0.00306966	0.00373185	0	0	0
N-Acetylputrescine		131.118	1.459	0	1.541	1.51983	1.23681	1.44713	0	1.5307	1.4468	0	0	0	1.37448	1.29055	0	0	0	0
N-Acetylputrescine(+01)		132.12	0	0	0	0	0	0	0	0	0	0	0	0	0	0	0	0	0	0
N-Acetylputrescine(+02)		133.125	0	0	0	0	0	0	0	0	0	0	0	0	0	0	0	0	0	0
N-Acetylputrescine(+03)		134.128	0	0	0	0	0	0	0	0	0	0	0	0	0	0	0	0	0	0
N-Acetylputrescine(+04)		135.131	0	0	0	0	0	0	0	0	0	0	0	0	0	0	0	0	0	0
N-Acetylputrescine(+05)		136.135	0	0	0	0	0	0	0	0	0	0	0	0	0	0	0	0	0	0
N-Acetylputrescine(+06)		137.138	0	0	0	0	0	0	0	0	0	0	0	0	0	0	0	0	0	0
Putrescine(1,4-Butanediamine)		89.1074	0.99456	0.805545	1.19989	0.618686	0.83758	0.612525	1.93424	0.844797	0.706434	0.574592	0.389218	0.244559	0.589144	0.65451	1.76056	0	0	0
Putrescine(1,4-Butanediamine)(+01)		90.1108	0	0	0	0	0	0	0	0	0	0	0	0	0	0	0	0	0	0
Putrescine(1,4-Butanediamine)(+02)		91.1141	0	0	0	0	0	0	0	0	0	0	0	0	0	0	0	0	0	0
Putrescine(1,4-Butanediamine)(+03)		92.1174	0	0	0	0	0	0	0	0	0	0	0	0	0	0	0	0	0	0
Putrescine(1,4-Butanediamine)(+04)		93.1208	0	0	0	0	0	0	0	0	0	0	0	0	0	0	0	0	0	0
Citrulline		176.103	1.03478	1.02561	0.939614	1.04863	0.81514	1.05048	0.734281	0.778453	0.713521	1.20047	1.00029	1.15342	0.911096	0.736029	0.654714	0.806016	0.852216	0.757463
Citrulline(+01)		177.107	0	0	0	0	0	0	0	0	0	0	0	0	0	0	0	0	0	0
Citrulline(+02)		178.109	0	0	0	0	0	0	0	0	0	0	0	0	0	0	0	0	0	0
Citrulline(+03)		179.113	0	0	0	0	0	0	0	0	0	0	0	0	0	0	0	0	0	0
Citrulline(+04)		180.116	0	0	0	0	0	0	0	0	0	0	0	0	0	0	0	0	0	0
Citrulline(+05)		181.119	0	0	0	0	0	0	0	0	0	0	0	0	0	0	0	0	0	0
Citrulline(+06)		182.123	0	0	0	0	0	0	0	0	0	0	0	0	0	0	0	0	0	0
Gly		76.0392	0.928634	0.944131	1.0357	0.68146	0.747655	0.756379	0.829704	0.819432	0.775064	0.761188	0.582673	0.674688	0.930075	0.733492	0.851881	0.438185	0.498391	0.435395
Gly(+01)		77.0426	0.0204765	0.0178436	0.021237	0.0138806	0.0156117	0.0166133	0.0161382	0.0191927	0.0163478	0.0176562	0.0130252	0.0148274	0.0209874	0.0168556	0.0196966	0.00980731	0.0109708	0.011009
Gly(+02)		78.0462	0.00723226	0.0117695	0.0129785	0.00920204	0.00972476	0.0106012	0.0208836	0.0195899	0.0202851	0.0178384	0.0137155	0.0175264	0.0318529	0.0261141	0.0285306	0.0181557	0.0194814	0.0176447
Gln		147.076	0.908445	0.948873	0.996035	0.617363	0.661938	0.715283	0.714004	0.712147	0.635968	0.686741	0.548446	0.639684	0.727183	0.584041	0.693658	0.455599	0.511913	0.455031
Gln(+01)		148.079	0.0442441	0.0430387	0.0447679	0.0293656	0.0303158	0.0325434	0.0345304	0.0348518	0.0307041	0.0331392	0.0258023	0.030597	0.0347612	0.0273188	0.0330487	0.0222711	0.0259637	0.0202387
Gln(+02)		149.081	0.0046521	0.00533637	0.00460796	0.00329694	0.00376424	0.0039664	0.00422688	0.00425002	0.00353208	0.0042151	0.00354283	0.00372576	0.00407393	0.00327524	0.00424713	0.00273631	0.00283131	0.00273986
Gln(+03)		150.086	0	0	0	0	0	0	0	0	0	0	0	0	0	0	0	0	0	0
Gln(+04)		151.089	0	0	0	0	0	0	0	0	0	0	0	0	0	0	0	0	0	0
Gln(+05)		152.093	0	0	0	0	0	0	0	0	0	0	0	0	0	0	0	0	0	0
Glu		148.06	0.867808	0.936429	1.01374	0.726123	0.802834	0.846249	0.71972	0.688136	0.679595	0.879642	0.724299	0.869729	0.677315	0.55815	0.60063	0.608645	0.626063	0.589291
Glu(+01)		149.064	0.0354959	0.0378716	0.0408195	0.0308954	0.0325817	0.0361389	0.0293538	0.0304611	0.0285068	0.0366039	0.0297451	0.0344043	0.0301034	0.0255482	0.0286897	0.0264836	0.0268898	0.0243904
Glu(+02)		150.066	0.0130389	0.0249204	0.024626	0.00949724	0.01139	0.0108859	0.0348585	0.0311424	0.0374785	0.0150859	0.0123035	0.014657	0.0585078	0.0505617	0.0605632	0.0114403	0.0119534	0.0109734
Glu(+03)		151.07	0.000673614	0.00165787	0.00148444	0.000784451	0.000552423	0.000543034	0.00221353	0.00180085	0.0025969	0.00105656	0.000935441	0.000920342	0.00518535	0.00444137	0.0061337	0.00113207	0.00107228	0.00113365
Glu(+04)		152.073	0	0.000651009	0.000784743	0	0	0	0.00110146	0.000980702	0.00137611	0	0	0	0.00363922	0.00301961	0.00341805	0	0	0
Glu(+05)		153.077	0	0	0	0	0	0	0.000502353	0	0.00041078	0	0	0	0.00136877	0.00109676	0.00141272	0	0	0
His		156.076	0.78492	0.893965	0.998848	0.575388	0.688717	0.728005	0.69301	0.784426	0.707209	0.79586	0.644276	0.782935	0.818644	0.658481	0.807161	0.566539	0.675989	0.58325
His(+01)		157.08	0.0732087	0.107892	0.110202	0.0776304	0.0933917	0.105074	0.0807859	0.0944478	0.0862017	0.104801	0.113023	0.104067	0.104425	0.106928	0.120471	0.0950462	0.082542	0.059101
His(+02)		158.083	0.00702445	0.00999932	0.0139413	0.0085686	0.00703077	0	0.00965142	0	0.0186333	0.0145804	0.0112161	0	0	0.0108462	0.0156963	0	0.00805288	0.00544522
His(+03)		159.086	0	0	0	0	0	0	0	0	0	0	0	0	0	0	0	0	0	0
His(+04)		160.09	0	0	0	0	0	0	0	0	0	0	0	0	0	0	0	0	0	0
His(+05)		161.093	0	0	0	0	0	0	0	0	0	0	0	0	0	0	0	0	0	0
His(+06)		162.096	0	0	0	0	0	0	0	0	0	0	0	0	0	0	0	0	0	0
Ile		132.102	0.765608	0.971888	1.10523	0.603361	0.755613	0.757198	0.711878	0.789159	0.69822	0.832682	0.633582	0.801021	0.838898	0.656068	0.786382	0.559563	0.685796	0.580703
Ile(+01)		133.105	0.0408087	0.0489276	0.0556434	0.0331615	0.0381899	0.0406333	0.0380578	0.0427206	0.0352517	0.047346	0.035385	0.0430777	0.0455315	0.0334147	0.0407648	0.030864	0.0375994	0.0311345
Ile(+02)		134.107	0.00384772	0.00392596	0.00412512	0.00258581	0.00300623	0.00346396	0.00389416	0.00305552	0.00318879	0.00366611	0.00255725	0.00349344	0.00324683	0.00300466	0.00372318	0.0024407	0.00279638	0.00275191
Ile(+03)		135.112	0	0	0	0	0	0	0	0	0	0	0	0	0	0	0	0	0	0
Ile(+04)		136.115	0	0	0	0	0	0	0	0	0	0	0	0	0	0	0	0	0	0
Ile(+05)		137.119	0	0	0	0	0	0	0	0	0	0	0	0	0	0	0	0	0	0
Ile(+06)		138.122	0	0	0	0	0	0	0	0	0	0	0	0	0	0	0	0	0	0
Leu		132.102	0.786174	0.967577	1.08466	0.613264	0.721518	0.764412	0.723171	0.768055	0.693838	0.852445	0.639549	0.801067	0.813017	0.648166	0.81581	0.576636	0.67594	0.587983
Leu(+01)		133.105	0.0430076	0.0502354	0.0551711	0.0322761	0.0399793	0.0395836	0.0395544	0.0412276	0.0367383	0.0424101	0.0329549	0.0429307	0.0424379	0.0356605	0.0423107	0.0316803	0.037691	0.03125
Leu(+02)		134.107	0.00390205	0.00442234	0.00484719	0.00299085	0.00346207	0.00321905	0.00351147	0.00352889	0.00323713	0.00406152	0.00283746	0.00382851	0.00355126	0.00264236	0.00352281	0.00342012	0.00312514	0.00278104
Leu(+03)		135.112	0	0	0	0	0	0	0	0	0	0	0	0	0	0	0	0	0	0
Leu(+04)		136.115	0	0	0	0	0	0	0	0	0	0	0	0	0	0	0	0	0	0
Leu(+05)		137.119	0	0	0	0	0	0	0	0	0	0	0	0	0	0	0	0	0	0
Leu(+06)		138.122	0	0	0	0	0	0	0	0	0	0	0	0	0	0	0	0	0	0
Lys		147.112	0.631572	0.888811	1.28983	0.544397	0.923502	0.935342	0.443971	0.621413	0.46675	0.953798	0.682013	0.945159	0.644838	0.39236	0.702758	0.559698	0.751718	0.526957
Lys(+01)		148.116	0.041035	0.0583506	0.0765617	0.0383949	0.0528252	0.0567102	0.0324237	0.0402389	0.0326577	0.06078	0.04649	0.0570566	0.0445078	0.0288054	0.0459301	0.0367988	0.0490268	0.0342398
Lys(+02)		149.117	0	0.00671041	0.00712731	0.00384111	0.00597184	0.00744835	0.00244979	0	0.00436134	0.00682091	0.00480421	0.00551594	0.00386384	0	0.00395484	0.00459205	0.00658858	0.00434741
Lys(+03)		150.122	0	0	0	0	0	0	0	0	0	0	0	0	0	0	0	0	0	0
Lys(+04)		151.126	0	0	0	0	0	0	0	0	0	0	0	0	0	0	0	0	0	0
Lys(+05)		152.129	0	0	0	0	0	0	0	0	0	0	0	0	0	0	0	0	0	0
Lys(+06)		153.132	0	0	0	0	0	0	0	0	0	0	0	0	0	0	0	0	0	0
Met		150.058	0.8084	0.932451	1.09202	0.664954	0.730902	0.742344	0.74188	0.740774	0.75355	0.902041	0.697638	0.913963	0.873078	0.658569	0.8551	0.645046	0.745904	0.663272
Met(+01)		151.061	0.0522192	0.0541505	0.0607614	0.0399859	0.042106	0.0483113	0.0462869	0.0449388	0.0480933	0.0547425	0.0435896	0.0544722	0.0572564	0.0404795	0.0503989	0.0343311	0.04222	0.0409673
Met(+02)		152.065	0	0	0	0	0	0	0	0	0	0	0	0	0	0	0	0	0	0
Met(+03)		153.068	0	0	0	0	0	0	0	0	0	0	0	0	0	0	0	0	0	0
Met(+04)		154.071	0	0	0	0	0	0	0	0	0	0	0	0	0	0	0	0	0	0
Met(+05)		155.075	0	0	0	0	0	0	0	0	0	0	0	0	0	0	0	0	0	0
Ornithine		133.097	1.02837	0.995446	0.976185	0.934606	1.03704	1.06739	1.33668	1.67551	1.0896	1.27862	0.968006	1.23195	1.78221	1.08732	1.03442	1.10286	0.987302	0.928214
Ornithine(+01)		134.1	0	0	0	0	0	0	0	0	0	0	0	0	0	0	0	0	0	0
Ornithine(+02)		135.104	0	0	0	0	0	0	0	0	0	0	0	0	0	0	0	0	0	0
Ornithine(+03)		136.107	0	0	0	0	0	0	0	0	0	0	0	0	0	0	0	0	0	0
Ornithine(+04)		137.111	0	0	0	0	0	0	0	0	0	0	0	0	0	0	0	0	0	0
Ornithine(+05)		138.114	0	0	0	0	0	0	0	0	0	0	0	0	0	0	0	0	0	0
Phe		166.086	0.802009	0.906988	1.00528	0.601879	0.72628	0.734614	0.701206	0.758585	0.670967	0.832202	0.660644	0.852391	0.805533	0.65078	0.770201	0.578932	0.697664	0.614276
Phe(+01)		167.089	0.076929	0.0891293	0.0956534	0.0625593	0.071625	0.0714809	0.0699845	0.0760937	0.0669694	0.0856963	0.0651626	0.0815924	0.0785854	0.0639162	0.0785818	0.058937	0.0724398	0.0645457
Phe(+02)		168.091	0.00805999	0.00818742	0.00776701	0.00645192	0.00728692	0.00661469	0.00609645	0.00715285	0.00544759	0.00740064	0.00608783	0.00775194	0.00666748	0.00531991	0.00688406	0.00512851	0.00597143	0.00624215
Phe(+03)		169.096	0	0	0	0	0	0	0	0	0	0	0	0	0	0	0	0	0	0
Phe(+04)		170.1	0	0	0	0	0	0	0	0	0	0	0	0	0	0	0	0	0	0
Phe(+05)		171.103	0	0	0	0	0	0	0	0	0	0	0	0	0	0	0	0	0	0
Phe(+06)		172.107	0	0	0	0	0	0	0	0	0	0	0	0	0	0	0	0	0	0
Phe(+07)		173.11	0	0	0	0	0	0	0	0	0	0	0	0	0	0	0	0	0	0
Phe(+08)		174.113	0	0	0	0	0	0	0	0	0	0	0	0	0	0	0	0	0	0
Phe(+09)		175.117	0	0	0	0	0	0	0	0	0	0	0	0	0	0	0	0	0	0
Pro		116.07	1.00836	0.854913	0.895798	1.0729	1.03	1.08229	0.871014	0.840598	0.760323	1.5949	1.21829	1.38805	0.812455	0.639391	0.63935	0.989202	1.05359	0.967001
Pro(+01)		117.075	0.0899057	0.0772661	0.0737555	0.0729492	0.0768196	0.0742448	0.0632139	0.0648362	0.0754171	0.1108	0.0832986	0.0905156	0.0672015	0.056793	0.0589802	0.0713604	0.0686483	0.0686374
Pro(+02)		118.077	0	0	0	0	0	0.0154182	0.0355383	0.034549	0.0347458	0.0282886	0.0258255	0.0222417	0.0726265	0.047783	0.0521468	0.018444	0.0310052	0.0282071
Pro(+03)		119.081	0	0	0	0	0	0	0	0	0	0	0	0	0	0	0	0	0	0
Pro(+04)		120.084	0	0	0	0	0	0	0	0	0	0	0	0	0	0	0	0	0	0
Pro(+05)		121.087	0	0	0	0	0	0	0	0	0	0	0	0	0	0	0	0	0	0
Ser		106.05	0.819482	0.915582	0.991501	0.576782	0.668961	0.682861	0.728129	0.719316	0.633101	0.693564	0.529694	0.638329	0.721034	0.596257	0.697442	0.452197	0.504531	0.452716
Ser(+01)		107.053	0.0303753	0.0343717	0.0362389	0.0222862	0.023077	0.0239611	0.0264545	0.0293343	0.0267909	0.0281655	0.0209386	0.0246052	0.0253361	0.0268147	0.0283025	0.0204063	0.0209423	0.0201903
Ser(+02)		108.055	0.00603836	0.00946351	0.00765897	0.00586553	0.00639845	0.00614859	0.00715007	0.00727863	0.00743484	0.00782843	0.00583261	0.00846109	0.00949509	0.00879213	0.00742157	0.00678419	0.00737521	0.00732147
Ser(+03)		109.06	0.0485913	0.0521218	0.0485746	0.0489121	0.0489789	0.0480473	0.0554808	0.0510857	0.0503333	0.0700729	0.055084	0.0699249	0.0574374	0.0457902	0.0525772	0.0647185	0.0645102	0.0661934
Spermidine		146.166	0	1.51293	1.48707	0.848432	0	1.29567	2.15817	1.8015	0	2.92222	0	0	1.65525	1.92509	0	0	0	0
Spermidine(+01)		147.169	0	0	0	0	0	0	0	0	0	0	0	0	0	0	0	0	0	0
Spermidine(+02)		148.172	0	0	0	0	0	0	0	0	0	0	0	0	0	0	0	0	0	0
Spermidine(+03)		149.176	0	0	0	0	0	0	0	0	0	0	0	0	0	0	0	0	0	0
Spermidine(+04)		150.179	0	0	0	0	0	0	0	0	0	0	0	0	0	0	0	0	0	0
Spermidine(+05)		151.182	0	0	0	0	0	0	0	0	0	0	0	0	0	0	0	0	0	0
Spermidine(+06)		152.186	0	0	0	0	0	0	0	0	0	0	0	0	0	0	0	0	0	0
Spermidine(+07)		153.189	0	0	0	0	0	0	0	0	0	0	0	0	0	0	0	0	0	0
Tyr		182.081	0.771293	0.911217	1.03693	0.640174	0.722977	0.745894	0.732381	0.767808	0.704376	0.849838	0.687773	0.830016	0.834949	0.666853	0.812159	0.611146	0.712772	0.62847
Tyr(+01)		183.084	0.0772976	0.0870225	0.0924346	0.0634802	0.0786922	0.0696766	0.0700414	0.0738041	0.06723	0.0837876	0.0749916	0.0816457	0.0794837	0.0633451	0.0811445	0.0623273	0.0746896	0.0607944
Tyr(+02)		184.086	0.00599065	0.00882344	0.00898822	0.00708002	0.00941558	0.00884674	0.00585381	0.00678953	0.0071435	0.00659114	0.00800637	0.00986323	0.00937066	0.00673581	0.00875777	0.00772448	0.0076492	0.00739684
Tyr(+03)		185.092	0	0	0	0	0	0	0	0	0	0	0	0	0	0	0	0	0	0
Tyr(+04)		186.095	0	0	0	0	0	0	0	0	0	0	0	0	0	0	0	0	0	0
Tyr(+05)		187.098	0	0	0	0	0	0	0	0	0	0	0	0	0	0	0	0	0	0
Tyr(+06)		188.102	0	0	0	0	0	0	0	0	0	0	0	0	0	0	0	0	0	0
Tyr(+07)		189.105	0	0	0	0	0	0	0	0	0	0	0	0	0	0	0	0	0	0
Tyr(+08)		190.108	0	0	0	0	0	0	0	0	0	0	0	0	0	0	0	0	0	0
Tyr(+09)		191.112	0	0	0	0	0	0	0	0	0	0	0	0	0	0	0	0	0	0
Trp		205.097	0.806035	0.891545	0.943716	0.707627	0.717063	0.751628	0.742089	0.773682	0.709738	0.900509	0.739375	0.851336	0.775715	0.658799	0.752493	0.64007	0.719911	0.64885
Trp(+01)		206.1	0.107581	0.108797	0.118771	0.0966554	0.10049	0.100553	0.0981443	0.106643	0.0966861	0.123771	0.103865	0.116299	0.105188	0.0879763	0.104725	0.0937207	0.0981078	0.0844533
Trp(+02)		207.103	0.010458	0	0.0130973	0.0117221	0	0.0113104	0	0	0.01249	0	0	0.0114914	0	0	0	0.010284	0	0.0107511
Trp(+03)		208.107	0	0	0	0	0	0	0	0	0	0	0	0	0	0	0	0	0	0
Trp(+04)		209.111	0	0	0	0	0	0	0	0	0	0	0	0	0	0	0	0	0	0
Trp(+05)		210.114	0	0	0	0	0	0	0	0	0	0	0	0	0	0	0	0	0	0
Trp(+06)		211.117	0	0	0	0	0	0	0	0	0	0	0	0	0	0	0	0	0	0
Trp(+07)		212.121	0	0	0	0	0	0	0	0	0	0	0	0	0	0	0	0	0	0
Trp(+08)		213.124	0	0	0	0	0	0	0	0	0	0	0	0	0	0	0	0	0	0
Trp(+09)		214.127	0	0	0	0	0	0	0	0	0	0	0	0	0	0	0	0	0	0
Trp(+10)		215.131	0	0	0	0	0	0	0	0	0	0	0	0	0	0	0	0	0	0
Trp(+11)		216.134	0	0	0	0	0	0	0	0	0	0	0	0	0	0	0	0	0	0
Thr		120.065	0.833132	0.998141	1.07347	0.65765	0.748302	0.798903	0.773485	0.816352	0.744182	0.83327	0.670984	0.817539	0.868845	0.684272	0.811153	0.569369	0.649359	0.570855
Thr(+01)		121.068	0.0269485	0.0335661	0.0347474	0.0238527	0.0273067	0.0282801	0.0286591	0.0287118	0.0258749	0.0298478	0.0237277	0.028766	0.0305861	0.0233504	0.0286048	0.0196377	0.025183	0.0200019
Thr(+02)		122.072	0	0	0	0	0	0	0	0	0	0	0	0	0	0	0	0	0	0
Thr(+03)		123.075	0	0	0	0	0	0	0	0	0	0	0	0	0	0	0	0	0	0
Thr(+04)		124.079	0	0	0	0	0	0	0	0	0	0	0	0	0	0	0	0	0	0
Val		118.086	0.797348	0.963566	1.09526	0.574277	0.710571	0.75378	0.739216	0.782338	0.702388	0.804377	0.632308	0.813672	0.827721	0.667972	0.813482	0.577888	0.670437	0.593298
Val(+01)		119.09	0.0374333	0.0447992	0.0480022	0.0290021	0.0341833	0.0340651	0.034805	0.0370722	0.0328707	0.040076	0.0301173	0.0367755	0.0403735	0.0319178	0.0369343	0.0297567	0.0331784	0.0294196
Val(+02)		120.091	0.0038791	0.00499222	0.00472323	0.00244265	0.00331807	0.00352161	0.00379614	0.00321192	0.00323029	0.00405903	0.00324959	0.00311908	0.00383861	0.00299444	0.00326025	0.00248606	0.00267885	0.00340746
Val(+03)		121.096	0	0	0	0	0	0	0	0	0	0	0	0	0	0	0	0	0	0
Val(+04)		122.1	0	0	0	0	0	0	0	0	0	0	0	0	0	0	0	0	0	0
Val(+05)		123.103	0	0	0	0	0	0	0	0	0	0	0	0	0	0	0	0	0	0
