# Supplementary material for: Mitochondria directly sense osmotic stress to trigger rapid metabolic remodeling via regulation of pyruvate dehydrogenase phosphorylation
Source: J Biol Chem. 2022 Dec 26;299(2):102837. doi: 10.1016/j.jbc.2022.102837 (PMC9879793; doi:10.1016/j.jbc.2022.102837)
Supplement: Supplemental Table S2 [file mmc3.xlsx]

## Sheet: sample information
	Isotope Analysis List
	Anion	G1P		Glycolysis				Cation	Gly		Amino acids
	Anion	G6P		Glycolysis, Pentose Phosphate Pathway				Cation	Ala		Amino acids
	Anion	F6P		Glycolysis, Pentose Phosphate Pathway				Cation	Ser		Amino acids
	Anion	F1,6P		Glycolysis, Pentose Phosphate Pathway				Cation	Pro		Amino acids
	Anion	DHAP		Glycolysis, Pentose Phosphate Pathway				Cation	Val		Amino acids
	Anion	Glycerophosphate		Glycolysis, Pentose Phosphate Pathway				Cation	Thr		Amino acids
	Anion	G3P		Glycolysis, Pentose Phosphate Pathway				Cation	Cys		Amino acids
	Anion	2,3-DPG		Glycolysis				Cation	Ile		Amino acids
	Anion	3PG		Glycolysis				Cation	Leu		Amino acids
	Anion	2PG		Glycolysis				Cation	Asn		Amino acids
	Anion	PEP		Glycolysis, TCA Cycle				Cation	Asp		Amino acids
	Anion	Pyruvate		Glycolysis, TCA Cycle, Pentose Phosphate Pathway				Cation	Gln		Amino acids
	Anion	Lactate		Glycolysis, TCA Cycle				Cation	Lys		Amino acids
	Anion	Glucosamine 6-phosphate		Glycolysis, TCA Cycle				Cation	Glu		Amino acids
	Anion	Acetyl CoA		Glycolysis, TCA Cycle				Cation	Met		Amino acids
	Anion	Citrate		TCA Cycle				Cation	His		Amino acids
	Anion	cis-Aconitate		TCA Cycle				Cation	Phe		Amino acids
	Anion	Isocitrate		TCA Cycle				Cation	Tyr		Amino acids
	Anion	2-Oxoglutarate		TCA Cycle				Cation	Trp		Amino acids
	Anion	2-Hydroxyglutarate		Onco Metabolite				Cation	Arg		Amino acids
	Anion	Succinyl CoA		TCA Cycle				Cation	Ornithine		Amino acids
	Anion	Succinate		TCA Cycle				Cation	Citrulline		Amino acids
	Anion	Fumarate		TCA Cycle				Cation	Putrescine(1,4-Butanediamine)		Polyamines
	Anion	Malate		TCA Cycle				Cation	Spermidine		Polyamines
	Glucose	Glucose						Cation	Spermine		Polyamines
								Cation	N-Acetylputrescine		Polyamines
								Cation	N8-Acetylspermidine		Polyamines
								Cation	N1-Acetylspermidine		Polyamines
								Cation	N1,N8-Diacetylspermidine		Polyamines
								Cation	N1-Acetylspermine		Polyamines
								Cation	N1,N12-Diacetylspermine		Polyamines

## Sheet: lipidome_Negative mode
	m/z	Hypo-1	Hypo-2	Hypo-3	Iso-1	Iso-2	Iso-3	Hyper-1	Hyper-2	Hyper-3
PC(16:0/16:1)+CH3COO	790.562	282127	331138	355650	295787	323209	348556	286639	298352	317873
PC(16:0/18:1)+CH3COO	818.593	249760	260793	267961	237538	243332	262381	246686	264222	244399
PC(16:1/18:1)+CH3COO	816.577	174367	185665	198025	164129	208938	188843	165751	172968	182169
PE(18:1/18:1)-H	742.541	145744	150809	167374	132563	161555	160749	152966	143925	146972
PC(18:1/18:1)+CH3COO	844.609	127650	148890	152146	132243	144641	140075	142945	139108	138098
SM(d18:1/16:0)+CH3COO	761.582	121591	134016	149082	111689	130143	145220	129175	139879	130092
PE(16:0/18:1)-H	716.525	119071	141989	144454	120297	136000	143849	130781	137791	126308
Cer(d18:1/24:1)+CH3COO	706.637	103973	133297	110936	123156	119298	142456	117476	103205	105009
PE(16:1/18:1)-H	714.509	101382	118343	125921	95932	120055	128194	114579	113092	114785
PS(16:0/18:1)-H	760.515	98014	114572	116224	93300	110911	119190	110778	94590	110284
PC(14:0/16:0)+CH3COO	764.547	112199	107004	115230	96478	105205	108181	101505	100894	100874
Cer(d18:1/24:0)+CH3COO	708.651	105149	81868	98718	88788	104092	105786	76153	104213	91536
PI(18:1/18:1)-H	861.552	85129	96477	92781	84208	93734	101614	93266	91320	92640
PI(18:0/20:4)-H	885.552	93439	94944	92298	78847	90646	99347	84954	83813	92038
PI(16:1/18:0)-H	835.537	82113	93222	95638	81797	88206	95806	87583	84726	82867
PE@typeE(16:1e/20:4)-H	722.514	79308	87188	91946	80113	79632	89457	85712	87762	89207
SM(d18:1/24:0)+CH3COO	873.708	67249	86956	91600	79595	78813	78412	81688	70707	89952
PI(16:1/18:1)-H	833.521	74370	77570	90783	75380	82942	80981	85562	81171	82153
PC(16:0/16:0)+CH3COO	792.577	70607	77051	82861	70185	77450	79620	70502	82924	69564
PE(16:0/16:1)-H	688.493	73903	75585	78360	66792	80776	73670	75337	72184	79773
PI(18:1/20:4)-H	883.536	56184	63556	72041	51873	59658	72829	61946	55264	61213
PE(18:1/20:4)-H	764.525	67626	66826	72155	65454	67442	65772	65062	67761	67044
PE@typeE(16:1e/18:1)-H	700.53	63703	69649	68709	60514	64596	70369	59738	64192	65219
PE(18:0/20:4)-H	766.54	61495	66167	62774	58625	63554	64819	60965	63114	62678
PI(18:0/18:1)-H	863.567	50656	57164	62929	49045	56737	60694	52643	55233	55373
PS(18:0/18:1)-H	788.547	48929	55723	54149	45054	54963	58924	49212	52461	50000
PC(16:1/16:1)+CH3COO	788.546	39363	43225	58519	39032	47763	50010	46656	42446	46282
SM(d18:1/24:1)+CH3COO	871.692	51889	55110	56993	48340	54744	58061	49279	52177	50876
PE(16:0/20:4)-H	738.509	49282	48542	51385	46512	46713	54223	50294	48940	48899
PE@typeE(16:1e/22:6)-H	746.515	44345	50702	53915	43951	48805	50909	50723	48735	46929
PE@typeE(16:1e/22:5)-H	748.529	44358	46409	49137	46267	45217	47639	41920	46019	47381
PE(18:0/18:1)-H	744.556	42880	46597	48314	43377	45013	46385	44117	47468	42050
PC@typeE(16:0e/16:1)+CH3COO	776.583	41503	42940	48247	37900	44059	49256	42791	46434	41477
PS(16:0/16:1)-H	732.483	40743	44366	44407	37771	46446	49108	39737	41487	39495
PC@typeE(18:1e/16:0)+CH3COO	804.613	36027	39061	46260	35936	39979	41259	39456	38203	38653
PS(18:1/18:1)-H	786.53	40302	40110	44739	33838	42279	44539	37782	38677	38079
PC(14:0/16:1)+CH3COO	762.53	31779	38587	39944	30840	39062	42891	33636	33563	34806
Cer(d18:1/22:0)+CH3COO	680.62	27581	38185	30819	35865	30682	38104	34088	29219	32265
13:M+NO3	709.611	29086	36904	35560	33875	32099	34620	31006	30489	32881
13:M+HCOO	692.62	25872	36321	28912	28258	29336	36810	27758	28054	33347
G1Cer(d18:1/24:0)+CH3COO	870.705	24960	34419	32673	33603	29024	26231	35404	26043	33128
PG(16:0/18:1)-H	747.52	31573	31756	34309	27914	33157	35063	34353	30374	33754
19:M+NO3	711.627	28391	23412	26295	26899	30629	28950	23683	31730	29378
PC@typeE(16:0e/16:0)+CH3COO	778.597	25813	27446	29362	24902	26747	27990	24333	26560	25289
13:M-H	646.614	18924	28341	24686	25105	26653	30319	26538	23445	24055
PE(18:1/18:2)-H	740.524	21599	23802	24430	21338	24082	25168	21373	24756	23869
PC(16:0/20:4)+CH3COO	840.577	24267	23799	21405	22263	21913	25095	21189	23091	21951
Cer(d18:1/16:0)+CH3COO	596.525	22390	22082	23839	21130	21991	22745	19026	21434	19712
19:M+HCOO	694.635	22795	17638	21612	19005	21130	24057	16000	23217	22407
PC(16:0/17:1)+CH3COO	804.577	20700	22208	22598	19220	22574	23586	23269	20692	20429
PE(18:1/22:6)-H	788.525	21045	21872	21490	21228	21699	23308	21319	22183	21045
PC(18:1/18:2)+CH3COO	842.593	19093	19720	22582	18677	21263	21232	19839	19136	18916
PE@typeE(16:1e/16:1)-H	672.498	17554	19799	20745	18026	22007	19777	18313	20689	19751
PE@typeE(18:2e/18:1)-H	726.544	18503	20128	21323	17503	20224	19915	19820	19263	19295
PS(16:1/18:1)-H	758.499	18253	21418	18892	17317	20809	20451	18698	18315	18388
PG(16:0/16:0)-H	721.503	15765	17821	18576	18630	17664	19245	19238	20009	20491
PE(16:1/16:1)-H	686.477	16664	17586	19708	16634	18757	16659	17617	18136	17846
PE(16:0/22:6)-H	762.509	15859	19369	16517	15119	16460	18702	14436	15729	16118
PE(18:0/22:6)-H	790.54	16767	17989	17357	16515	18551	18938	16710	17341	17128
19:M-H	648.63	16464	13435	16752	15939	17820	16971	13558	17859	15422
47:M+NO3	683.595	13484	17412	15836	15854	15426	15640	14805	14998	16273
PE@typeE(18:1e/20:4)-H	750.545	14721	16380	17336	14233	16039	16005	15558	16153	14770
PS(18:0/22:6)-H	834.53	16002	16245	15929	14897	14440	17283	14200	15423	15068
PI(16:0/20:4)-H	857.52	14152	15864	15209	11593	15073	15979	14214	14264	13401
SM(d18:1/14:0)+CH3COO	733.551	11160	13290	14712	11702	12079	14929	13321	14358	13842
PC(14:0/14:0)+CH3COO	736.515	13345	14880	14154	13788	13796	14081	13017	14132	14489
SM(d18:1/22:0)+CH3COO	845.676	12516	13289	14027	11699	13047	14524	11948	11954	12933
G1Cer@typeA(d18:1/24:0)+CH3COO	886.7	9970	14069	11986	11866	14069	14146	14387	13469	14344
PG(18:1/18:1)-H	773.535	11833	13991	13463	12013	13718	13941	11455	11887	12061
PC(18:0/18:1)+CH3COO	846.623	12025	13601	13698	11637	11933	13234	11961	13845	12522
PI(16:0/16:1)-H	807.504	11485	12665	13698	12320	13062	13201	12478	12899	11974
PE@typeE(16:1e/20:5)-H	720.498	11202	12349	12187	11048	11701	13191	11197	12378	12173
PE(16:1/20:4)-H	736.493	11472	11375	11404	10289	13004	11774	10253	12404	12205
PC@typeE(16:0e/14:0)+CH3COO	750.565	11450	12643	11830	11030	11809	12590	11235	12022	11081
SM(d18:1/22:1)+CH3COO	843.66	11072	11535	12212	10730	11575	12101	11205	11418	11249
SM(d18:2/24:1)+CH3COO	869.676	9861	11564	11539	10560	12186	11570	11339	11296	11147
SM(d18:1/18:0)+CH3COO	789.613	10902	12358	11543	11039	11439	11664	10190	12295	10620
Cer(d18:1/23:0)+CH3COO	694.635	8372	12067	10407	11164	8882	10862	12218	9145	10929
PC@typeE(16:1e/16:1)+CH3COO	774.565	10808	11890	11844	9306	11488	11895	10420	10293	11199
PE(18:1/22:5)-H	790.539	9384	10974	10853	10211	10846	11873	9758	10616	10473
PC@typeE(16:1e/16:0)+CH3COO	776.581	10763	11042	11305	10832	10473	11645	10310	11287	10407
SM(d18:2/16:0)+CH3COO	759.566	8980	9650	11427	9277	10426	10741	10011	10624	9452
PE(18:0/22:5)-H	792.555	10463	11375	11022	9931	10979	11161	9575	10632	10216
PE@typeE(18:2e/22:6)-H	772.529	9910	10716	11413	10179	11483	11161	10259	10484	9777
PS(18:0/22:5)-H	836.546	9485	9264	10775	9479	9049	10265	11446	9853	9974
PC(17:1/18:1)+CH3COO	830.592	9706	9012	10651	8670	9722	11044	9451	9918	9121
PC@typeE(16:1e/18:1)+CH3COO	802.598	9616	10604	10655	9470	9359	9963	8699	9504	9648
19:M+Cl	684.607	9568	8743	9585	9469	9715	10561	8023	10367	9428
47:M+HCOO	666.604	7916	10159	7989	8287	8358	10070	8116	8005	9734
PI(18:0/20:3)-H	887.567	9189	9387	10134	8340	9167	9997	9508	9545	9338
3:M+HCOO	776.546	7717	9488	9759	6865	9120	8340	9541	10034	9574
PE@typeE(16:1e/22:4)-H	750.545	9091	9605	9898	7844	9756	9398	8962	9071	9128
PE@typeE(18:2e/16:1)-H	698.513	7497	8118	8843	7804	9249	8697	7565	8566	8514
G2Cer(d42:1)+CH3COO	1032.76	7438	6798	8441	7151	8606	9118	7059	8482	7489
G3Cer(d42:1)+CH3COO : Reserve	1194.81	6655	7833	8946	6691	6997	7782	8327	6348	7870
63:M-H	536.503	7077	8308	7848	7311	7531	8380	6532	7529	6797
47:M-H	620.597	6372	8133	7184	7302	7402	8379	7946	7195	7304
4:M+HCOO	804.577	6213	7947	7800	5846	7824	7301	6904	6958	8316
LPI(18:1)-H	597.303	6618	7854	7715	5604	6152	5308	4663	5078	4900
PC@typeE(16:0e/20:4)+CH3COO	826.598	6781	7652	7024	6266	6685	7526	6653	7435	6964
PE(17:1/18:1)-H	728.523	6401	6903	7605	6545	7172	7509	5850	7119	6874
PC(15:0/16:0)+CH3COO	778.56	6623	7201	6603	6879	6494	7501	6796	6817	6748
PE(16:1/18:2)-H	712.492	6200	6418	7453	6396	7028	6515	7004	7228	7242
103:M+NO3	697.61	4717	7445	5515	6445	5371	6665	7036	5732	6092
PC@typeE(18:1e/16:1)+CH3COO	802.597	5748	6821	7012	6158	7430	6814	5969	6474	6635
PC(18:1/22:6)+CH3COO	890.589	6498	6974	7265	6177	7375	7168	6860	6786	6919
5:M+HCOO	802.559	5785	6059	6780	5018	7346	6384	5768	6008	6519
PE@typeE(18:1e/18:1)-H	728.561	6155	7154	7064	5655	6973	6666	6026	6597	6426
SM(d41:2)+CH3COO	857.676	6027	6354	6783	5433	6198	6566	6938	6362	5795
24:M+HCOO	859.692	5029	6288	6077	5016	5083	5390	5634	5215	6936
PI(18:0/22:5)-H	911.567	5155	6554	5802	4581	4898	5010	4663	4713	4765
PG(18:0/18:1)-H	775.548	5108	6152	5122	5751	6418	6212	5282	5588	5652
PE(16:0/17:1)-H	702.509	5281	5708	5539	5229	6474	6373	5639	5773	5499
63:M+HCOO	582.509	5556	5730	6465	5117	5623	5932	4962	5228	5490
PE(18:1/20:1)-H	770.57	5121	5871	6211	5336	6148	6432	5323	5508	5471
PC@typeE(16:1e/14:0)+CH3COO	748.55	5440	6239	5526	5122	5205	6012	5171	6162	6118
PS(18:0/20:3)-H	812.546	5466	6145	5926	4920	5360	5883	5593	6088	5397
PE@typeE(18:1e/22:6)-H	774.543	5920	5574	5773	5474	5553	5822	5795	5890	5120
10:M+HCOO	830.592	4647	4585	5528	3946	5024	4714	4610	4784	6109
PC(16:1/17:1)+CH3COO	802.56	5261	5335	5728	5015	5539	5257	4836	5099	5363
PG(16:1/18:1)-H	745.503	5085	5176	5885	4555	5469	6081	5732	5116	4371
PT(16:0/18:1)-H	774.53	3840	4490	6076	3759	4963	4790	4604	4267	4852
PC(18:1/20:1)+CH3COO	872.641	4763	5294	5569	4841	5972	5426	4944	5008	4895
52:M+Cl	846.66	4144	5481	5229	5335	4641	4718	5237	4382	5821
Cer(d18:1/26:1)+CH3COO	734.667	4887	5042	5809	5024	4895	5067	4847	4920	5127
PE@typeE(18:2e/22:5)-H	774.543	4695	4681	5394	3901	4704	5762	4524	5119	4855
52:M-H	810.683	3634	5465	4879	4791	4167	4328	4996	3803	5474
PS(18:1/20:1)-H	814.561	4615	5119	4814	4551	5047	5194	5019	4973	4359
24:M+(CH3COO)2Na	955.71	3679	4545	4979	4474	4153	4774	4385	3917	5299
PI(17:1/18:0)-H	849.549	4058	4506	4947	3345	4611	4891	4375	3817	3918
PE(18:0/20:5)-H	764.524	5101	5004	5035	4587	4866	4967	4309	5073	5057
PI(18:1/20:3)-H	885.55	4205	4567	4592	4114	4572	5066	4093	4204	4490
PE(18:1/24:1)-H	826.633	3630	4432	4362	3885	4432	4051	4159	3911	4472
LPI(18:0)-H	599.32	3870	4350	4541	3593	4513	4090	3723	3312	4326
PG@typeE(16:1e/16:0)-H	705.508	3303	4323	4879	2733	4310	4568	3412	3287	3245
LPC(16:0)+CH3COO	554.345	3477	4797	3693	3633	3998	4047	2634	3090	2971
PC@typeE(18:1e/18:1)+CH3COO	830.628	4087	4678	4774	3990	4360	4557	3927	4325	4022
SM(d18:1/23:0)+CH3COO	859.691	4016	4714	4499	3786	4482	4772	3923	4296	4182
G1Cer(d18:1/24:1)+CH3COO	868.689	4414	4579	4536	4309	4648	4743	4322	4500	4246
G3Cer(d42:2)+CH3COO : Reserve	1192.8	4140	4485	4551	3587	4136	4707	4102	3833	3885
PE(16:0/20:5)-H	736.492	4135	4528	4626	3700	4083	4699	4434	4232	3984
63:M+NO3	599.5	4497	4305	4807	4139	4448	4661	3416	3989	4128
PS(18:1/22:6)-H	832.513	3896	4302	3726	3359	4238	4102	3535	4605	4217
SM(d18:1/20:0)+CH3COO	817.644	3647	4268	4139	3498	3941	4492	3711	3782	3950
PC(16:0/20:5)+CH3COO	838.561	4332	4223	4231	4043	3913	4586	4417	4299	3996
11:M+HCOO	747.565	3442	3710	4557	3401	3795	3862	3758	3677	4574
PC(16:1/18:2)+CH3COO	814.56	4168	4287	4417	3719	4167	4430	4312	3959	4053
PG(18:1/22:6)-H	819.518	4170	4344	4393	3836	4142	4318	3466	3945	3682
PS(18:1/22:5)-H	834.53	3583	3872	4385	3466	3832	4051	4081	3589	3716
PS(16:0/22:5)-H	808.514	3105	3972	4263	3563	3817	3936	4022	3673	3712
PE(18:1/20:5)-H	762.507	1874	3933	4258	1546	3983	3418	3265	4257	2629
PE@typeE(18:1e/22:5)-H	776.56	3804	4040	4213	3715	4209	4074	3930	3687	3879
PI(17:1/18:1)-H	847.535	3656	3524	3974	3690	3614	3827	3866	3932	3734
PC@typeE(16:1e/20:4)+CH3COO	824.58	3653	4089	3636	3571	3659	3549	3663	3859	3825
PE@typeE(16:1e/20:3)-H	724.528	3342	3667	3896	3185	3996	3744	3329	3475	3435
PS(16:0/17:1)-H	746.499	3166	3667	3666	3038	3674	3537	3203	3322	3396
SM(d44:2)+CH3COO	899.722	2696	3650	3668	3268	2976	3739	3590	2806	3866
PE(18:0/20:3)-H	768.554	3508	3565	3487	3391	3581	3683	3278	3833	3215
PE(18:1/20:3)-H	766.539	3582	3810	3679	3135	3491	3592	3503	3439	3681
PC(16:0/18:0)+CH3COO	820.608	3251	3352	3552	2961	3594	3799	3155	3211	3130
PS(18:0/20:4)-H	810.529	2906	2789	3771	2994	3450	3014	3149	3308	3383
LPI(18:1)-H	597.303	2462	2882	3061	2455	2888	2875	2360	2567	2493
16:M+HCOO	750.531	3370	3160	3748	2845	3461	3498	2862	3134	3687
103:M+HCOO	680.618	2467	3596	3024	2796	2188	3313	2926	2307	3344
PE(17:0/18:1)-H	730.539	3179	3670	3236	3092	3480	3568	3367	3197	3288
52:M+HCOO	856.688	2290	3653	2938	2894	2630	2587	3102	2666	3329
PG(16:0/16:1)-H	719.486	3093	3363	3433	3347	3647	3357	3377	3409	3472
PC@typeE(18:1e/20:4)+CH3COO	852.613	3115	3456	3236	3330	3356	3374	3213	3592	3429
PS(16:0/22:6)-H	806.498	2669	2899	3232	2731	3101	3225	3506	3373	3447
PI(18:1/20:1)-H	889.58	2922	3249	3278	2662	3407	3190	2931	3148	3198
26:M+HCOO	778.561	2799	3078	3275	2625	3159	3214	2832	3034	3472
コレステロール硫酸-H	465.303	2554	3453	3069	2581	2890	2681	2837	2895	3161
PC(15:0/16:1)+CH3COO	776.543	2814	3195	3414	2989	3399	3275	2690	3246	3169
19:M+UN159	808.613	3381	2617	2745	2630	2760	2801	2505	2711	2893
PC(18:1/20:3)+CH3COO	868.605	2825	3343	3163	2951	3028	3096	2988	2919	2858
LPE(18:1)-H	478.293	2564	2889	2864	2381	3173	3323	2282	2086	2289
PC@typeE(18:2e/18:1)+CH3COO	828.613	2988	2989	3198	2581	2735	3169	2642	2770	2938
Cer(d18:1/18:0)+CH3COO	624.556	2614	3078	3046	2401	2804	2798	2444	3018	2273
PS(18:1/22:1)-H	842.591	2619	3001	3054	2561	2871	2931	2574	2861	2949
24:M+Cl	849.662	2841	2963	2717	2856	2735	2811	2990	2764	3049
91:M-H	826.678	2108	2790	2514	2022	3023	3018	2602	2879	2408
103:M-H	634.613	2233	2994	2590	2865	2189	2779	2805	2355	2920
PI(16:0/16:0)-H	809.52	2574	2332	2378	2277	2414	2987	2351	2486	2285
PC(18:1/22:5)+CH3COO	892.607	2593	2965	2977	2526	2896	2810	2496	2914	2610
37:M+HCOO	857.675	2292	2479	2832	2083	2442	2828	2222	2495	2946
PS(17:0/18:1)-H	774.529	2901	2929	2879	2539	2908	2823	2802	2766	2716
LPE(18:0)-H	480.309	2069	2241	2517	1924	2242	2448	2046	2268	2927
Cer(d18:1/25:1)+CH3COO	720.65	1907	2600	2282	2242	2368	2919	2692	2474	2077
PG@typeE(16:0e/16:0)-H	707.524	2463	2791	2915	2100	2435	2871	2223	2407	2560
LPE(16:0)-H	452.277	2504	2902	2517	2795	2781	2655	2695	2888	2855
13:M+UN159	806.601	2721	2761	2840	2745	2316	2330	2640	2521	2851
LPI(16:1)-H	569.273	2219	2839	2524	1792	2433	2238	1605	1700	1548
PC@typeE(18:0e/16:0)+CH3COO	806.628	2365	2825	2385	2206	2589	2293	2244	2590	2337
PC(14:0/15:0)+CH3COO	750.53	2376	2513	2072	2153	2625	2446	2010	2759	2748
42:M+HCOO	762.565	2118	2583	2372	1777	2403	2462	1973	2080	2652
PE@typeE(16:1e/16:0)-H	674.512	2194	2355	2583	2107	2648	2411	2260	2390	2380
52:M+(CH3COO)2Na	952.706	1602	2286	2322	2591	2084	1930	2642	2031	2434
PI(18:0/22:6)-H	909.551	2351	2500	2573	2273	2166	2525	2341	2519	2263
7:M+CH3COONa-H	824.542	1979	2296	2497	2168	2191	2625	2126	2498	2445
PE(16:1/22:5)-H	762.509	2501	2459	2621	2006	2770	2465	2156	1711	2672
PC@typeE(18:2e/16:1)+CH3COO	800.583	2247	2239	2396	2169	2422	2381	2097	2584	2265
265:M-H	564.535	1978	2578	2506	1916	2178	2160	2060	2094	2122
PS(16:0/20:4)-H	782.498	2239	2107	2221	2109	2233	2341	2307	2548	2574
103:M+Cl	670.59	1803	2550	1960	2164	1770	2288	2388	1870	2100
3:M-CH3	716.523	2326	2298	2390	2288	2113	2283	1956	1897	2542
PS(14:0/16:0)-H	706.466	2026	2334	2270	2265	2426	2538	1811	2189	2073
15:M+Na-2H	782.496	1877	2508	2400	2048	2243	2529	2166	2151	2484
Cer(d18:1/23:1)+CH3COO	692.618	2115	2504	2026	2025	1867	2161	1939	2098	2011
4:M+(CH3COO)2Na	900.593	1973	2499	2302	2324	2007	2228	1985	2231	2285
PC(18:0/20:4)+CH3COO	868.608	2120	2489	2341	2148	2250	2393	1989	2241	2376
43:M+Na-2H	754.464	1796	2118	2225	1848	2325	2467	2243	1854	1811
PE(16:1/17:1)-H	700.493	1719	2454	2294	1673	2056	2149	1972	2013	1991
LPC(18:1)+CH3COO	580.361	1580	1965	2053	1381	1824	1829	1290	1260	1090
PI(18:0/22:4)-H	913.581	1863	1962	1910	1834	1931	1975	2004	2436	1793
PI(18:0/20:1)-H	891.596	1921	2188	2383	1829	2263	2203	1952	2286	2069
PE@typeE(20:1e/18:1)-H	756.592	1927	2358	1829	2103	2273	2380	2282	2329	2066
44:M+HCOO	790.596	1864	1971	2328	1707	2214	2025	2186	2011	2298
PI(18:1/22:5)-H	909.551	2036	1945	1943	1723	1843	2187	1502	1736	1678
PE(16:0/16:0)-H	690.505	1807	2149	1804	1925	1862	2156	1651	1656	2019
PC(18:1/18:3)+CH3COO	840.576	1805	1926	2141	1845	1811	2092	1983	1941	1821
PG(14:0/16:0)-H	693.47	1885	1937	2116	1953	1812	2095	2054	1965	2022
Cer(d18:2/24:1)+CH3COO	704.619	1976	2008	2046	1904	2109	2081	1734	1747	1763
PE(18:0/22:4)-H	794.569	1754	1858	1874	1963	2081	1734	1717	1643	1788
G1Cer(d40:1)+CH3COO	842.672	1885	1976	1837	1788	1800	2077	1689	1323	1938
63:M+Cl	572.479	1922	1971	2031	1740	2028	1958	1705	1721	1846
PI(18:1/22:4)-H	911.564	2027	1781	1818	1595	1831	1819	1592	1625	1487
12:M+CH3COONa-H	798.526	1944	1773	2005	1657	1669	1893	1787	1748	1971
4:M-CH3	744.554	1999	1678	1920	1665	1598	1772	1547	1647	1874
Cer(d18:0/16:0)+CH3COO	598.54	1568	1827	1880	1641	1710	1684	1819	1992	1820
19:M+(CH3COO)2Na	790.653	1815	1460	1944	1762	1890	1718	1419	1892	1716
LPI(16:0)-H	571.288	1574	1388	1640	1695	1955	1265	1270	1379	1272
PI(18:1/22:6)-H	907.534	1436	1753	1520	1289	1546	1525	1634	1453	1570
11:M-CH3	687.543	1643	1787	1916	1566	1615	1853	1713	1639	1705
PE(14:0/16:0)-H	662.475	1869	1896	1563	1555	1786	1378	1324	1613	1528
G2Cer(d42:2)+CH3COO	1030.74	1682	1869	1866	1641	1747	1875	1597	1675	1806
G1Cer(d44:2)+CH3COO	896.72	1140	1830	1481	1621	1422	1713	1868	1577	1720
G1Cer(d41:1)+CH3COO	856.688	1475	1562	1603	1559	1500	1642	1865	1639	1799
PS(17:1/18:1)-H	772.515	1749	1635	1665	1536	1848	1848	1556	1669	1748
PT(18:1/18:1)-H	800.546	1123	1345	1588	602	1567	1500	1385	1092	1470
13:M+(CH3COO)2Na	788.639	1241	1799	1710	1752	1525	1729	1694	1304	1549
310:M+NO3	695.594	1305	1786	1454	1265	1173	1628	1230	1381	1390
PC(18:1/19:1)+CH3COO	858.621	1560	1554	1609	1539	1679	1653	1686	1773	1562
PE(14:0/16:1)-H	660.46	1334	1425	1498	1330	1584	1769	1399	1473	1442
Cer(d18:2/16:0)+CH3COO	594.508	1595	1627	1750	1181	1291	1763	1303	1604	1487
5:M+(CH3COO)2Na	898.578	1378	1498	1556	1375	1755	1598	1454	1695	1350
PI(20:4/20:4)-H	905.516	1223	1492	1649	1331	1509	1736	1337	1320	1649
G3Cer(d34:1)+CH3COO	1082.68	1449	1300	1416	1624	1535	1651	1413	1597	1539
PE(16:1/20:3)-H	738.507	1507	1604	1693	1567	1765	1541	1541	1651	1672
PC(18:1/20:2)+CH3COO	870.622	1504	1512	1665	1304	1715	1646	1635	1466	1503
PI(16:1/17:0)-H	821.52	1347	1433	1611	1503	1689	1505	1465	1616	1445
91:M+Cl	862.654	1412	1348	1664	1254	1657	1664	1176	1662	1469
LPS(18:1)-H	522.283	1354	1663	1557	1224	1423	1363	1241	1356	1300
PC@typeE(18:1e/22:6)+CH3COO	876.613	1146	938	1590	1278	1401	1224	1155	1400	1652
56:M+HCOO	764.581	1373	1520	1551	1095	1509	1483	1384	1362	1639
PE(18:1/19:1)-H	756.555	1360	1445	1638	1276	1569	1546	1577	1486	1391
PE(18:1/22:1)-H	798.601	812	1629	1071	1170	1329	1635	926	1234	1309
PC@typeE(22:0e/18:1)+CH3COO	888.704	1424	1316	1586	1088	1376	1557	1510	1317	1529
PI(14:1/18:1)-H	805.488	1236	1455	1394	1309	1626	1549	1360	1393	1381
10:M+(CH3COO)2Na	926.61	1292	1468	1376	1341	1376	1469	1374	1341	1342
Cer(d18:1/25:0)+CH3COO	722.666	1207	1516	1308	1349	1316	1215	1274	1308	1378
PS(18:1/19:1)-H	800.544	1066	1133	1608	1173	1303	1217	1204	1039	1100
21:M+CH3COONa-H	967.552	1363	1469	1325	1400	1323	1345	1270	1514	1600
25:M+CH3COONa-H	915.521	1309	1352	1519	1333	1501	1360	1299	1386	1599
PE@typeE(16:1e/17:1)-H	686.513	1245	1244	1438	1142	1327	1564	1250	1236	1228
LPC(18:0)+CH3COO	582.376	819	772	889	641	688	1003	574	683	622
45:M+Na-2H	808.511	1133	1206	1249	957	1128	1354	1031	1252	1368
PC@typeE(16:1e/22:6)+CH3COO	848.58	1485	1428	1431	1352	1323	1328	1300	1484	1348
PI(18:1/20:5)-H	881.519	1486	1366	1552	1304	1722	1581	1373	1477	1440
PI(17:0/20:4)-H	871.534	1123	1236	1379	1311	1404	1400	1176	1230	1475
265:M+NO3	627.53	1128	1435	1404	1050	1402	1450	1212	1409	1083
310:M-H	632.598	1065	1194	1158	1045	1002	1449	1038	1147	1051
PS(18:1/20:0)-H	816.577	1212	1355	1363	1446	1387	1407	1363	1338	1309
PT(18:0/22:6)-H	848.545	924	1198	1309	1063	1446	1260	1313	1177	1262
PE@typeE(17:1e/20:4)-H	736.528	1183	1292	1379	1258	1254	1440	1176	1203	1256
22:M+CH3COONa-H	917.536	947	1181	1227	1033	1220	1161	1172	1137	1169
340:M-H	644.598	1237	1376	1281	1092	1182	1439	1269	1164	1277
Cer(d18:2/26:1)+CH3COO	732.651	1325	1326	1421	1152	1378	1319	1151	1228	1168
LPE(18:1)-H	478.292	959	1300	1012	1114	1235	1315	1408	1219	1240
PS(18:1/24:1)-H	870.623	1050	1342	1372	1019	1310	1381	1236	1218	1380
29:M+CH3COONa-H	965.537	969	1297	1271	1211	1153	1394	1099	1041	1312
G3Cer(d40:1)+CH3COO	1166.78	1175	1311	1282	1108	1184	1384	1146	1215	1115
PS(18:1/21:1)-H	828.575	1024	1361	1279	1021	1353	1232	1174	1186	1317
G1Cer(d34:1)+CH3COO	758.578	1343	1317	1239	1066	1241	1198	1072	1198	1206
G2Cer(d34:1)+CH3COO	920.633	997	1124	1217	967	1162	1105	1002	1042	1124
PC@typeE(18:0e/18:1)+CH3COO	832.644	1285	1297	1414	1132	1237	1265	1166	1186	1264
340:M+NO3	707.594	1041	1289	1203	984	1143	1123	983	1209	1182
173:M-H	674.645	875	1023	1276	1009	923	925	916	1092	1041
PT(16:1/18:1)-H	772.516	773	1133	1084	762	1170	1033	831	865	1020
149:M+(CH3COO)2Na	941.692	988	1125	1267	922	1028	1104	1012	966	1247
52:M+CH3COONa-H	892.685	927	1253	1106	1121	1144	1069	1220	1045	1240
Cer(d18:1/22:1)+CH3COO	678.602	1087	1131	1098	910	1129	1203	1022	886	1044
123:M-H	972.735	956	1113	1188	1097	1215	1189	1036	1121	1164
16:M+(CH3COO)2Na	846.55	931	1035	1208	1179	1031	1113	932	1057	1143
SM(d43:2)+CH3COO	885.706	1041	1054	1092	859	1203	1186	1195	1057	1035
20:M+CH3COONa-H	943.553	909	1195	1087	858	990	1154	931	1091	1044
265:M+HCOO	610.541	898	1180	974	782	900	1182	931	994	1046
PE(17:0/20:4)-H	752.523	1018	1021	1003	1058	1177	1037	1090	1129	966
PI(16:1/18:2)-H	831.503	790	920	1132	849	1174	1066	890	853	947
71:M+Na-2H	780.48	856	1011	980	865	1052	954	1061	976	1151
PC@typeE(18:0e/20:4)+CH3COO	854.628	1010	958	1056	923	1111	1132	907	1032	941
197:M-H	808.667	945	1043	1112	942	953	1121	929	1069	958
SM(d39:1)+CH3COO	831.659	913	1004	922	905	917	1044	884	987	909
26:M+(CH3COO)2Na	874.578	772	901	1042	973	953	1110	814	1003	807
41:M+CH3COONa-H	826.558	1025	936	935	897	1055	1048	905	1098	924
Cer(d18:2/18:0)+CH3COO	622.54	1081	1108	958	942	781	1029	947	902	811
124:M-H	1134.79	797	1090	1066	849	848	1053	1106	814	1003
91:M+(CH3COO)2Na	968.701	731	1080	995	804	941	1012	1011	1105	1066
PI(18:1/19:1)-H	875.565	1008	1019	1099	988	998	1065	1045	1098	1028
PE@typeE(18:1e/20:3)-H	752.56	972	1022	1040	990	1044	1098	1057	1003	914
485:M-H	618.582	782	802	872	753	849	933	703	754	631
PC(18:0/22:5)+CH3COO	894.622	827	923	987	940	903	1032	913	939	897
LPI(16:0)-H	571.287	934	787	1059	888	902	792	837	656	783
27:M+CH3COONa-H	770.496	861	880	900	851	960	1051	753	371	868
PI(18:0/21:3)-H	901.58	953	1017	927	883	844	975	801	786	878
HBMP(16:0/18:1/18:1)-H : Reserve	1011.76	631	918	792	635	837	994	950	804	983
35:M+Na-2H	810.527	688	893	970	745	835	987	666	876	840
LPS(18:0)-H	524.298	849	779	803	599	868	749	685	876	975
PE@typeE(17:1e/18:1)-H	714.544	857	908	896	820	822	967	746	929	894
107:M+HCOO	762.563	764	964	760	684	721	832	778	723	843
124:M+Cl	1170.77	805	831	925	749	822	943	881	821	804
PC@typeE(18:2e/22:6)+CH3COO	874.595	826	877	875	763	886	923	832	955	848
56:M+Cl	754.552	701	720	731	711	954	733	778	707	716
93:M+HCOO	832.606	830	854	800	715	785	886	729	897	951
Cer(d17:1/16:0)+CH3COO	582.508	914	949	933	778	839	949	855	942	867
90:M+HCOO	831.658	798	792	824	806	821	834	634	731	948
89:M+HCOO	722.498	722	814	738	690	781	791	714	844	945
310:M+HCOO	678.603	654	712	687	712	703	751	652	640	937
16:M-CH3	690.506	824	759	814	711	916	887	819	812	811
10:M-CH3	770.57	758	910	886	676	849	802	748	780	850
24:M-CH3	799.67	642	763	863	599	671	896	706	673	813
37:M+(CH3COO)2Na	953.693	853	743	798	711	839	895	750	753	802
LPI(20:4)-H	619.288	601	895	761	565	688	544	479	468	461
G2Cer(d40:1)+CH3COO	1004.72	631	812	792	709	721	893	696	761	674
83:M+Na-2H	856.512	615	753	778	702	673	726	635	689	887
PE@typeE(20:1e/20:4)-H	778.576	743	840	893	883	754	868	843	731	786
PE@typeE(18:1e/22:4)-H	778.575	735	876	845	784	859	822	830	799	784
PC@typeE(18:1e/22:5)+CH3COO	878.627	609	617	630	591	568	510	599	878	542
LPE(20:4)-H	500.276	525	847	671	527	635	853	681	762	877
103:M+UN159	794.599	696	686	669	781	602	659	705	599	872
LPC(18:1)+CH3COO	580.36	703	865	776	616	569	692	587	764	542
42:M+(CH3COO)2Na	858.585	591	625	859	699	630	757	695	773	628
43:M+UN105	838.444	670	672	791	604	811	850	734	747	821
PT(18:0/20:4)-H	824.545	664	808	847	708	807	800	720	755	758
PC(18:0/22:6)+CH3COO	892.608	747	768	847	771	679	798	712	799	710
33:M+CH3COONa-H	945.568	708	724	768	687	750	834	570	715	767
PE@typeE(18:1e/16:0)-H	702.544	679	722	785	642	823	694	699	703	653
PE(17:0/18:1)-H	730.541	663	706	741	702	816	707	711	653	762
123:M+(CH3COO)2Na	1114.76	468	600	558	492	704	803	527	648	637
PE@typeE(18:2e/20:1)-H	754.575	566	643	803	514	647	768	608	639	633
PC@typeE(16:1e/15:0)+CH3COO	762.567	668	732	744	702	656	722	653	797	660
MGDG(16:0/16:1)+CH3COO	787.559	592	718	794	645	771	679	717	767	718
124:M+HCOO	1180.79	506	657	687	570	722	744	665	668	788
47:M+(CH3COO)2Na	762.622	558	784	735	761	677	654	737	693	726
PE(20:4/22:1)-H	820.586	617	779	717	572	715	672	626	724	695
280:M-H	660.628	550	670	623	584	641	704	606	676	552
PE@typeE(16:1e/14:0)-H	646.48	693	670	720	721	648	769	660	628	741
PC(18:1/22:4)+CH3COO	894.622	554	654	722	500	644	606	765	631	528
97:M+HCOO	736.549	637	674	695	527	548	596	559	528	758
310:M+Cl	668.573	685	729	591	691	636	756	585	582	642
253:M+Cl	752.5	569	604	580	599	745	674	456	606	504
352:M-H	538.518	627	675	529	521	614	733	745	655	727
PE(16:0/18:0)-H : Reserve	718.539	623	721	672	632	743	708	658	728	723
265:M+Cl	600.512	661	702	680	525	736	687	584	659	601
SM(d41:3)+CH3COO	855.66	549	647	716	589	570	706	569	736	685
PC@typeE(16:1e/17:1)+CH3COO	788.58	384	515	666	495	494	724	563	369	389
HBMP(18:1/18:1/18:1)-H	1037.78	550	139	750	616	721	654	662	199	688
SM(d32:2)+CH3COO	731.532	556	572	641	643	604	503	464	657	718
111:M+UN105	942.508	504	677	706	517	581	633	613	607	716
89:M+Cl	712.468	586	579	584	620	621	535	542	712	647
88:M+Cl	709.504	517	482	589	518	603	575	516	703	515
44:M+(CH3COO)2Na	886.615	558	590	702	545	661	687	610	510	570
408:M+NO3	725.641	493	652	526	592	714	540	458	697	496
G3Cer(d40:2)+CH3COO	1164.76	600	634	592	499	584	654	602	664	568
LPE(16:1)-H	450.261	472	676	480	436	552	617	349	408	487
340:M+Cl	680.574	627	617	675	656	593	654	511	660	575
238:M+CH3COONa-H	812.54	670	658	613	618	611	536	641	549	513
PT(18:0/20:3)-H	826.561	549	624	597	489	525	662	444	546	489
G3Cer(d42:3)+CH3COO	1190.78	502	508	661	466	511	550	483	529	486
123:M+Cl	1008.71	476	553	648	522	496	522	607	614	630
123:M+HCOO	1018.74	524	435	645	505	647	643	452	553	650
340:M+HCOO	690.604	440	548	528	422	499	631	433	540	462
26:M-CH3	718.539	569	606	652	586	617	608	498	576	646
Cer(d18:1/17:0)+CH3COO	610.54	549	538	581	522	650	576	606	619	475
PG(16:1/16:1)-H	717.47	469	628	505	475	544	642	556	451	507
198:M-H	1132.77	562	620	497	518	633	606	469	513	532
93:M+Cl	822.579	494	579	591	514	494	531	503	632	450
G3Cer(d44:2)+CH3COO	1220.83	520	544	536	460	517	582	623	455	546
PI(18:1/21:3)-H	899.564	448	573	550	471	617	482	517	483	449
SM(d44:1)+CH3COO	901.738	520	519	615	412	558	548	522	592	480
352:M+HCOO	584.525	441	482	553	425	465	614	539	520	593
PT(16:0/22:6)-H	820.514	297	531	605	386	582	596	499	543	529
56:M+(CH3COO)2Na	860.603	492	601	500	520	441	504	467	512	515
PI(16:0/20:5)-H	855.504	558	478	545	466	483	541	505	511	463
37:M-CH3	797.654	478	473	537	336	553	571	434	565	514
LPI(16:1)-H	569.272	365	315	593	234	386	506	236	310	354
PT(18:1/22:6)-H	846.528	291	412	529	410	564	506	429	430	507
368:M+Cl	832.645	374	451	409	476	391	430	357	350	493
PE@typeE(15:1e/20:4)-H : Reserve	708.496	519	573	512	503	577	571	501	435	539
342:M-H	782.651	443	493	477	422	418	436	474	575	429
204:M+(CH3COO)2Na	829.568	488	572	517	431	454	561	489	474	537
PE@typeE(16:1e/18:3)-H	696.495	375	419	571	417	496	459	437	443	452
PC(17:1/18:2)+CH3COO	828.576	565	441	512	444	472	523	467	475	525
PE@typeE(16:1e/22:2)-H	754.576	389	521	563	429	434	493	476	439	457
90:M+Cl	821.631	451	486	563	487	456	495	517	438	438
LPC(16:0)+CH3COO	554.345	433	537	562	411	471	537	380	470	405
G1Cer(d43:2)+CH3COO	882.704	355	404	554	370	404	400	484	371	381
PT(16:0/20:4)-H	796.514	339	477	545	403	587	493	464	517	463
G1Cer(d40:2)+CH3COO	840.657	509	515	456	433	501	450	543	534	401
277:M+(CH3COO)2Na	939.677	345	496	395	341	389	541	397	357	386
13:M+CH3COONa-H	728.615	206	498	541	496	468	353	388	473	414
G1Cer(d40:1)+CH3COO	842.667	197	647	668	422	538	541	392	314	412
MGDG(16:0/18:1)+CH3COO	815.59	425	409	408	363	468	417	399	536	412
36:M-CH3	714.509	293	535	472	310	377	371	406	376	403
148:M+HCOO	843.658	351	448	448	379	364	451	414	489	530
LPS(16:0)-H	496.267	526	381	482	398	339	364	376	382	555
188:M+CH3COONa-H	908.636	314	452	511	524	420	420	436	409	510
194:M+Cl	530.3	443	509	341	315	420	392	282	268	355
15:M+UN105	866.479	269	357	370	330	350	367	315	468	505
PE(20:0/20:4)-H	794.571	473	456	505	437	453	468	497	478	459
LPS(16:1)-H	494.252	385	406	477	312	496	368	308	319	338
580:M-H	522.487	362	445	423	282	328	407	437	384	389
LPI(20:1)-H	625.335	346	485	393	342	390	338	315	262	258
PE@typeE(17:1e/22:6)-H	760.526	461	477	440	489	420	452	444	453	398
PC(17:1/20:4)+CH3COO	852.574	327	372	435	358	478	407	361	365	425
LPE(22:6)-H	524.276	295	353	329	278	319	472	337	401	414
368:M-H	796.667	360	394	401	404	399	468	427	421	393
PG(15:0/16:0)-H : Reserve	707.487	378	394	398	349	398	465	405	402	422
PS(16:1/16:1)-H	730.465	362	392	417	333	486	357	383	464	416
LPS(18:1)-H	522.283	375	439	492	374	462	550	356	302	370
62:M+(CH3COO)2Na	922.58	275	399	243	332	289	462	296	291	335
168:M+HCOO	858.622	343	460	415	291	393	393	363	347	380
G2Cer(d40:2)+CH3COO	1002.71	413	407	382	359	459	432	344	418	366
PC@typeE(20:0e/16:0)+CH3COO	834.659	337	394	456	347	423	412	361	389	385
46:M-CH3	688.492	334	346	398	285	292	275	305	337	326
PE@typeE(20:1e/22:6)-H	802.574	286	349	425	302	303	365	285	316	267
53:M+CH3COONa-H	829.521	360	365	371	284	353	424	355	371	391
LPI(20:2)-H	623.32	350	365	393	226	316	315	300	233	236
65:M+(CH3COO)2Na	886.576	393	380	412	320	415	382	351	418	330
485:M+Cl	654.558	317	325	345	305	350	378	318	283	279
528:M-H	562.518	0	0	411	283	0	0	0	368	343
485:M+HCOO	664.587	353	399	400	360	298	373	320	390	302
LPG(18:1)-H	509.287	286	256	228	251	250	325	398	377	386
196:M+HCOO	845.675	306	388	396	317	335	383	317	320	398
88:M-CH3	659.513	269	275	394	224	273	305	300	325	273
528:M+HCOO	608.527	249	392	65	238	0	53	65	76	384
408:M-H	662.646	288	391	353	370	365	322	307	288	246
365:M-H	970.716	270	316	338	260	328	387	364	354	326
19:M+CH3COONa-H	730.631	317	334	320	329	385	412	275	375	307
767:M-H	550.519	338	361	296	323	286	319	328	324	346
LPC(16:1)+CH3COO	552.33	210	356	252	268	383	336	201	280	235
149:M+(CH3COO)3Na2	1023.7	245	231	288	269	208	325	244	208	383
118:M+CH3COONa-H	969.568	266	315	379	341	264	276	275	293	249
PE(18:1/22:2)-H : Reserve	796.587	296	377	439	237	202	346	242	252	238
LPI(20:3)-H	621.304	302	300	254	276	204	207	171	265	213
G3Cer(d41:2)+CH3COO	1178.78	329	370	320	297	296	374	313	303	290
52:M+UN159	970.665	221	301	296	281	304	289	343	184	365
196:M+Cl	835.644	314	304	357	318	305	288	258	281	306
401:M+CH3COONa-H	838.556	347	312	329	356	357	341	308	304	338
67:M+(CH3COO)2Na	924.595	271	276	340	275	343	354	252	295	279
225:M+(CH3COO)2Na	981.723	173	292	312	217	221	341	253	250	289
SM(d44:3)+CH3COO	897.703	271	269	270	290	277	275	280	287	299
580:M+HCOO	568.493	222	330	316	322	305	272	243	289	331
310:M+UN159	792.588	289	275	255	227	257	252	225	267	258
LPE(22:5)-H	526.292	225	284	226	239	252	329	279	301	261
140:M+HCOO	876.579	328	305	331	320	266	278	278	244	275
LPI(18:2)-H	595.288	218	293	242	229	327	191	218	173	165
580:M+NO3	585.482	251	210	325	188	275	259	230	177	221
197:M+HCOO	854.673	200	285	291	223	246	324	222	244	266
160:M+HCOO	734.533	291	310	320	280	277	232	289	296	289
G1Cer(d41:2)+CH3COO	854.671	257	306	317	300	298	307	319	308	244
DGDG(16:0/16:1)+CH3COO	949.61	245	259	311	307	298	401	331	301	257
LPE(16:0)-H : Reserve	452.277	165	229	255	194	255	299	285	141	318
G2Cer(d41:1)+CH3COO	1018.74	261	261	288	281	288	306	286	281	248
124:M+CH3COONa-H	1216.79	217	222	216	139	235	264	303	153	203
PC@typeE(14:0e/14:0)+CH3COO	722.534	267	253	277	224	223	291	264	233	303
PS(16:0/20:5)-H	780.481	237	219	243	222	246	302	253	240	240
56:M-CH3	704.559	260	276	279	218	273	293	237	297	246
73:M+CH3COONa-H	803.506	208	269	270	298	202	274	197	289	242
PC@typeE(18:1e/22:4)+CH3COO	880.644	224	209	275	214	222	236	223	298	267
G1Cer(d36:1)+CH3COO	786.609	205	242	296	51	82	250	236	213	242
123:M+CH3COONa-H	1054.74	181	217	279	209	342	238	294	264	243
G3Cer(d36:1)+CH3COO	1110.71	289	258	275	204	278	286	247	274	294
198:M+HCOO	1178.78	191	252	274	209	225	284	245	199	244
LPC(16:1)+CH3COO	552.329	204	291	251	171	202	267	265	239	218
63:M+UN159	696.489	313	272	291	271	283	249	233	284	251
389:M-H	1022.66	239	290	229	212	271	229	221	246	251
767:M+HCOO	596.525	204	269	218	214	196	239	282	195	228
G1Cer(d38:1)+CH3COO	814.639	170	223	261	219	195	281	174	175	224
SM(d30:1)+CH3COO	705.52	183	281	252	202	210	259	241	275	265
PS(14:0/16:1)-H	704.45	234	172	280	187	191	225	191	232	233
19:M+(CH3COO)3Na2	872.66	274	205	280	244	206	231	190	232	232
108:M-CH3	685.529	176	228	267	200	205	215	212	227	279
368:M+HCOO	842.674	182	173	184	168	224	278	197	185	262
165:M+Na-2H	767.485	174	193	211	203	158	267	182	221	234
246:M+Na-2H	828.478	179	234	263	217	195	226	272	176	277
99:M+(CH3COO)2Na	951.677	219	214	288	223	226	227	248	179	259
307:M+Na-2H	728.448	149	206	199	150	219	268	147	186	169
143:M+CH3COONa-H	810.565	197	232	233	185	209	247	247	208	220
G2Cer(d36:1)+CH3COO	948.665	224	302	230	263	216	213	256	230	257
98:M+(CH3COO)2Na	925.666	213	236	204	212	253	231	203	258	218
PI(14:1/16:0)-H	779.47	197	250	208	181	187	221	232	164	184
197:M+CH3COONa-H	890.669	126	206	247	175	175	232	209	179	119
65:M-CH3	730.538	227	242	196	190	212	215	195	245	183
457:M+CH3COONa-H	910.578	213	244	185	154	220	182	115	158	163
450:M-H	1106.76	217	189	181	177	179	243	172	181	191
G3Cer(d41:1)+CH3COO	1180.8	211	228	191	228	199	272	179	196	218
LPI(20:4)-H	619.287	147	221	234	165	168	224	87	200	192
63:M+(CH3COO)2Na	678.526	57	213	191	208	59	261	197	214	180
194:M-CH3	480.309	169	223	130	190	140	123	107	136	123
PC@typeE(20:0e/22:5)+CH3COO	908.674	136	191	223	174	189	187	170	174	190
90:M-CH3	771.64	143	209	156	147	157	205	157	214	206
LPI(20:3)-H	621.304	124	209	151	83	161	128	93	103	128
PC@typeE(20:0e/22:6)+CH3COO	906.657	192	185	230	201	234	192	172	243	213
419:M+Cl	558.33	132	81	88	69	70	120	0	85	58
SM(d43:3)+CH3COO	883.69	169	164	184	185	212	215	199	198	183
LPC(20:4)+CH3COO	602.344	57	149	90	55	75	113	90	102	61
LPC(20:1)+CH3COO	608.391	140	183	183	158	207	142	114	91	148
216:M+CH3COONa-H	929.54	161	118	164	167	151	173	134	202	201
286:M+Cl	782.582	136	188	205	198	167	191	122	178	164
767:M+NO3	613.518	195	212	262	174	179	201	190	198	189
161:M+UN105	918.508	147	176	166	159	168	197	144	145	160
629:M-H	812.661	145	159	172	137	182	166	197	171	178
38:M+(CH3COONa)2-H	902.525	194	194	168	161	157	172	168	179	215
368:M+(CH3COO)2Na	938.694	142	124	152	176	192	131	159	116	164
196:M+(CH3COO)2Na	941.691	167	123	191	134	127	156	149	156	165
194:M+HCOO	540.328	124	138	143	111	166	120	100	189	98
389:M+Cl	1058.64	138	188	171	170	183	145	145	152	145
G3Cer(d38:1)+CH3COO	1138.74	161	167	148	187	155	149	175	187	164
397:M+Na-2H	544.263	126	149	158	100	187	132	158	168	136
198:M+CH3COONa-H	1214.78	138	158	145	116	142	158	129	176	135
850:M-H	824.662	127	160	167	151	177	134	111	156	142
LPC(14:0)+CH3COO	526.314	148	124	173	90	138	112	78	98	79
2103:M-H	1154.75	129	112	98	87	97	100	113	93	170
133:M+CH3COONa-H	679.306	132	145	114	117	104	130	101	107	100
LPS(16:0)-H : Reserve	496.267	141	129	148	152	166	151	134	116	555
89:M-CH3	662.477	153	151	161	157	146	169	142	129	158
42:M+(CH3COO)3Na2	940.585	55	152	135	124	82	159	121	109	107
PC@typeE(20:1e/22:6)+CH3COO	904.642	143	190	159	128	118	153	161	170	138
LPE(24:1)-H : Reserve	562.385	152	107	111	87	91	146	103	106	129
197:M+(CH3COO)2Na	950.69	145	148	131	132	138	165	119	111	98
LPE(22:1)-H : Reserve	534.355	109	73	103	96	140	99	108	118	118
56:M+(CH3COO)3Na2	942.606	71	111	91	95	105	104	104	134	82
LPI(14:0)-H	543.256	134	125	135	82	113	121	106	124	77
2103:M+NO3	1217.76	110	123	106	100	135	140	114	107	97
189:M+CH3COONa-H	681.322	114	95	87	106	134	126	99	90	95
566:M+Na-2H	546.281	75	140	105	86	88	92	125	129	122
389:M+HCOO	1068.67	98	110	120	97	112	122	88	88	119
188:M+(CH3COONa)2-H	990.649	98	141	108	0	105	115	0	62	0

## Sheet: lipidome_Positive mode
	m/z	Hypo-1	Hypo-2	Hypo-3	Iso-1	Iso-2	Iso-3	Hyper-1	Hyper-2	Hyper-3
ChE(18:1)+NH4	668.632	795187	797170	765597	803833	746637	661618	951446	798950	750478
ChE(16:1)+NH4	640.6	367309	362790	350224	365556	362624	272056	375654	352234	343048
TG(16:0/18:1/18:1)+NH4	876.8	184832	191244	168590	190574	172967	142584	193965	196922	178290
TG(16:0/16:1/18:1)+NH4	848.769	147353	145970	159512	141356	151411	118032	163688	150242	153433
TG(16:0/16:0/18:1)+NH4	850.784	123636	119970	122129	127217	108875	87309	129289	127998	126698
ChE(20:1)+NH4	696.663	101654	103763	104198	103719	101039	73957	119399	109459	102518
ChE(18:2)+NH4	666.616	103003	116797	107286	119051	101301	77570	117036	118271	111891
ChE(16:0)+NH4	642.616	106142	106916	111909	115467	101689	88848	116847	100655	102120
ChE(22:6)+NH4	714.616	78588	85063	74568	89382	83968	54300	90174	79879	76679
TG(16:1/18:1/18:1)+NH4	874.783	72444	82923	79901	79826	83528	56528	88378	87437	83775
TG(15:0/15:0/18:1)+NH4	822.752	81662	70191	68103	76364	63364	54746	80792	77690	79723
ChE(14:0)+NH4	614.585	64949	67517	62048	68622	63239	50442	75803	65738	60150
TG(18:1/18:1/18:1)+NH4	902.814	61526	61285	62019	63851	62303	49067	70193	68399	67369
CoQ10+NH4	880.715	62894	66359	55407	67291	57080	38125	68042	63947	51997
ChE(20:4)+NH4	690.617	55170	59423	58625	61189	55831	43547	61619	57705	57110
ChE(17:1)+NH4	654.617	48781	49825	49295	50639	48747	36257	60104	54908	45812
6:M+Na	673.589	43277	47434	43975	42302	44269	44170	50374	42210	45791
ChE(18:0)+NH4	670.647	34756	35681	34059	35102	32161	26710	38787	36019	34362
TG(14:0/16:1/18:1)+NH4	820.736	28259	30140	29505	30117	27884	21052	30392	33191	30637
ChE(22:1)+NH4	724.694	28479	29509	29913	30374	28097	19865	32717	27140	28154
12:M+Na	645.554	30142	30050	32082	29307	31782	26469	31549	31214	29432
PG(16:0/18:1)+NH4	766.557	25615	28470	27540	31013	27280	22701	29963	31516	30683
6:M+ACN+NH4	709.658	23762	27515	29261	26926	29047	26846	25721	29786	29966
72:M+ACN+NH4	921.743	26610	25975	25275	28036	25641	19651	26806	27566	25409
ChE(14:1)+NH4	612.57	22839	24946	21359	26921	20579	17530	24315	23897	22765
ChE(20:1)+NH4	696.662	20010	18217	19782	19564	20023	17582	26286	18482	19459
TG(18:0/18:1/18:1)+NH4	904.83	24223	24177	21756	24906	21132	16945	25604	25772	24467
ChE(24:1)+NH4	752.726	23526	21746	24085	22802	22736	17245	27626	23713	24878
TG(16:0/18:0/18:1)+NH4	878.816	23160	24619	19189	24087	18521	17210	23345	24404	21919
DG(16:0/18:1)+NH4	612.554	14407	15077	12433	18690	17215	11336	24230	23693	21895
12:M+ACN+NH4	681.626	18514	18677	23170	16432	20404	21555	17929	18788	21280
TG(16:0/16:0/16:0)+NH4	824.768	18233	21415	17883	23258	18837	14366	21626	21235	21022
TG(14:0/18:1/18:2)+NH4	846.752	17621	21087	21401	20617	18601	14176	20900	20540	21122
51:M+ACN+NH4	755.643	17650	20936	20313	20075	20282	16504	19868	22099	19762
CoQ10H2+NH4	882.73	17093	17897	17800	21672	20777	17552	15837	18696	16099
38:M+Na	671.571	17999	20210	18161	21592	19679	15051	20443	21013	20508
38:M+ACN+NH4	707.642	16885	17839	18034	18307	17837	14500	18081	18813	18282
23:M+ACN+NH4	917.826	16965	17190	19439	17515	19024	15780	17639	17773	18781
51:M+Na	719.571	15360	16639	16978	19097	17295	12736	18892	16467	16916
178:M+H	555.532	13840	14712	13144	15586	14421	10224	16265	18880	15877
ChE(19:1)+NH4	682.646	15608	14771	15944	16393	13464	11394	18771	15806	16177
PG(16:0/16:0)+NH4	740.54	15551	17125	15800	16629	14097	13044	16880	17078	16953
37:M+Na	701.617	16173	17656	17000	16080	19236	13383	16454	17989	17630
TG(14:0/15:0/17:1)+NH4	794.721	14773	16000	13209	16250	12400	10398	14460	17777	17229
ChE(17:0)+NH4	656.631	13617	14737	13083	15695	13284	10429	16956	14066	13590
33:M+ACN+NH4	891.81	14147	15424	14953	15528	14065	14966	14084	15556	16810
37:M+ACN+NH4	737.689	13062	13574	13823	12953	13954	13193	13575	14655	16198
27:M+ACN+NH4	889.793	13841	14706	14358	12990	14013	13156	13400	16159	16127
12:M+68:M+NH4	1237.15	0	0	13622	0	0	11771	0	0	0
72:M+Na	885.67	13513	13835	11626	13174	12279	9054	14930	13759	12610
23:M+Na	881.756	8848	11980	12976	14477	14742	10747	15238	14200	12873
ChE(22:4)+NH4	718.647	14649	11435	13638	13609	9739	10019	12991	14114	13447
ChE(20:5)+NH4	688.6	13253	13846	12323	13896	13874	9688	13870	13698	12800
Car(16:0)+H	400.34	2965	3021	1941	3825	1709	2008	13958	12520	11436
Car(18:1)+H	426.355	0	315	1616	2226	0	1551	13899	10024	9935
ChE(18:3)+NH4	664.6	12978	13333	13154	13212	11760	9148	14015	13719	6122
33:M+Na	855.738	10423	13262	10383	12972	10654	9566	11643	12097	12594
DG(18:0/18:1)+NH4	640.585	10915	10865	8675	10555	10705	7185	11314	11773	9167
ChE(22:5)+NH4	716.631	10586	10044	10524	9709	10442	7898	10452	9935	9559
DG(16:0/16:1)+NH4	584.522	0	5360	7176	11641	12375	8906	18904	7874	7468
TG(14:0/15:0/17:0)+NH4	796.737	11884	11058	10876	10699	7260	8049	10548	10745	12202
ChE(22:4)+NH4	718.648	6386	9722	11472	10868	4502	3006	17527	8934	2808
DG(16:1/18:1)+NH4	610.537	6356	7763	6895	9150	10470	6270	11869	11154	10559
178:M+ACN+NH4	613.585	8627	9821	8798	10112	9709	7005	10277	11736	11483
76:M+ACN+NH4	695.644	8914	5121	9773	7237	4985	8165	7398	8151	6728
76:M+Na	659.57	11056	9621	10549	9934	9968	8501	11190	11323	9518
259:M+ACN+NH4	625.549	6074	5658	5453	8503	7923	5099	11088	10277	9807
52:M+ACN+NH4	915.81	8112	9729	10524	8786	10154	8906	5838	9616	10989
75:M+ACN+NH4	731.642	9426	10617	10593	9684	9800	9292	9450	9996	9325
27:M+Na	853.723	6833	9265	8810	9101	8400	8490	8531	10038	9862
ChE(24:6)+NH4	742.646	10453	9231	9321	10797	9211	7724	10624	9440	8442
68:M+Na	619.54	11617	12654	10797	11251	10237	10235	11395	11688	11366
ChE(20:2)+NH4	694.646	10453	10025	10246	10689	10339	7815	10956	11060	9905
BMP(18:1/18:1)+NH4	792.571	9227	9893	8633	9337	8427	7398	9753	8770	10064
39:M+Na	647.572	8683	9668	10454	10326	10157	9951	9744	9589	5396
146:M+ACN+NH4	639.601	7568	8490	8266	8655	9656	7087	10177	8685	8719
TG(15:0/17:1/19:1)+NH4	862.784	8353	8080	8279	9120	5846	6189	10098	0	9289
Sph(d18:1)+H	300.288	6267	6305	7331	9361	7209	5169	10027	9031	8081
118:M+ACN+NH4	861.763	0	8668	9125	8808	4782	7372	8770	8728	9995
119:M+ACN+NH4	765.72	5668	6557	8624	6532	0	6200	5163	7377	9379
TG(8:0/8:0/8:0)+NH4	488.392	0	0	3722	0	9291	2560	0	7751	0
68:M+ACN+NH4	655.611	3324	4230	9213	7350	1804	7298	9335	7225	5559
141:M+ACN+NH4	793.751	0	0	8166	0	7262	6370	0	9202	0
119:M+Na	729.65	5863	6299	7664	6275	0	5852	4904	6872	7405
75:M+Na	695.571	0	0	7703	8428	5687	6942	0	7870	6782
107:M+Na	675.602	7528	7061	6799	7457	5677	7818	8087	7731	7470
141:M+Na	757.68	6808	0	7448	4365	6681	5777	0	7175	0
TG(18:1/18:1/20:1)+NH4	930.847	3144	7917	7425	7871	1350	5456	8473	7852	6116
144:M+ACN+NH4	653.579	4762	4057	3948	5922	5016	3468	7715	7851	5876
134:M+Na	617.524	6517	0	6864	7809	0	4735	490	7313	0
146:M+H	581.548	5451	0	6688	6955	7793	4953	8757	7126	7087
ChE(15:0)+NH4	628.599	4803	6877	7558	6338	6647	4984	7339	7702	6591
DG(18:1/18:1)+NH4	638.568	4409	6622	4999	6753	6788	4342	7565	7686	6766
322:M+H	583.562	5216	0	3814	0	0	4063	7602	0	0
ChE(26:1)+NH4	780.756	6543	3061	7134	6677	5328	4780	7105	6393	5689
DG(16:0/16:0)+NH4	586.539	0	0	3790	0	0	3682	7461	0	0
63:M+ACN+NH4	863.778	1942	6503	6467	4977	4882	7437	5991	4888	1812
140:M+ACN+NH4	945.856	0	6886	6469	6358	0	5517	0	7347	6738
107:M+ACN+NH4	711.672	5075	4736	5796	5026	5021	7318	5410	5577	5913
178:M+Na	577.512	6765	7760	6509	6775	4478	5162	4207	8290	8310
ChE(20:3)+NH4	692.63	4496	6503	7175	6755	6063	4672	6031	6492	5997
155:M+ACN+NH4	887.778	0	0	6774	0	720	5209	0	0	6367
202:M+ACN+NH4	835.746	1677	713	5308	4677	4519	3724	4911	5324	6828
PG(18:0/18:1)+NH4	794.585	6697	3191	5441	6096	6793	5293	3950	5230	5733
TG(18:1/18:1/18:1)+NH4	902.813	6093	816	6679	6505	4728	5413	7645	3677	455
134:M+ACN+NH4	653.595	5463	6751	6216	5919	5537	5042	6002	6525	6247
163:M+ACN+NH4	923.755	2240	5948	6019	851	0	5809	4584	6334	0
142:M+ACN+NH4	919.84	4490	5590	6252	5247	739	5469	427	6455	7690
TG(16:0/16:0/18:0)+NH4	852.798	3644	4168	5536	984	1480	4049	2820	2130	3509
TG(15:0/17:0/17:1)+NH4	836.765	5648	6008	5112	5566	4538	3800	4589	5794	5760
146:M+Na	603.53	5104	5403	5243	5519	6110	4170	3615	5629	5740
118:M+Na	825.694	650	0	2916	5470	0	4229	772	0	3518
68:M+68:M+NH4	1211.14	0	0	5292	0	0	4108	0	0	0
52:M+Na	879.739	5659	3119	6116	6324	6132	5828	3716	5306	5358
70:M+ACN+NH4	943.842	1208	5827	5509	5696	4690	5751	5147	0	3644
ChE(16:2)+NH4	638.583	5237	0	5400	0	5053	4107	0	4201	0
TG(18:0/18:2/18:2)+NH4	900.799	5564	5207	4911	5400	4401	3828	5305	5999	5150
187:M+Na	687.601	4243	4009	3965	4234	3714	3253	4352	5489	4381
140:M+Na	909.785	0	4655	5313	4843	0	3610	5061	4923	4289
142:M+Na	883.769	0	0	4176	0	0	3843	5018	5286	0
ChE(24:2)+NH4	750.711	0	0	5279	0	1919	3642	0	0	0
BMP(16:1/18:1)+NH4	764.541	4894	2590	5004	4798	3928	3539	5167	5573	3951
ChE(17:2)+NH4	652.598	4978	4343	4896	5057	4308	3821	4958	4790	4488
367:M+ACN+NH4	821.783	0	0	3249	0	0	2355	0	0	0
322:M+Na	605.544	1671	3113	2442	0	581	2529	4476	0	0
155:M+Na	851.706	3556	1400	4189	3526	3880	2973	4439	4032	3317
187:M+ACN+NH4	723.673	0	4409	4179	0	0	3739	0	0	0
322:M+ACN+NH4	641.616	0	0	2931	0	0	2873	4330	0	0
228:M+Na	693.555	0	0	3321	0	0	2478	0	0	0
228:M+ACN+NH4	729.628	0	0	3674	0	723	3171	0	435	473
DG(16:0/18:0)+NH4	614.569	3310	3479	3023	2962	3698	3088	4222	4442	3806
TG(17:1/18:1/18:1)+NH4	888.8	1156	0	4203	389	535	2629	1911	2104	0
ChE(16:1)+NH4	640.599	3740	4023	3936	0	0	3720	0	0	0
226:M+ACN+NH4	759.673	3413	3970	3919	3777	3918	3095	4191	3528	4138
TG(14:0/17:1/18:1)+NH4	834.751	3345	4107	3251	3146	3168	2823	3724	4133	689
TG(18:1/18:1/20:1)+NH4	930.845	1897	2336	3601	1676	1744	3462	3998	3966	2093
ChE(22:2)+NH4	722.676	1940	3099	3478	1887	0	3381	3078	3020	2200
TG(16:0/18:1/19:1)+NH4	890.813	2335	3821	3726	3270	2366	3058	2749	3128	3444
TG(16:0/18:1/20:4)+NH4	898.784	1514	2352	2789	979	2602	2441	2992	2071	3269
TG(14:0/16:1/16:1)+NH4	792.704	0	0	3798	3525	0	2938	0	0	0
178:M-H2O+H	537.522	3246	2853	2827	2666	0	2281	0	3688	3736
144:M+Na	617.509	3603	0	3410	4165	4488	3104	5725	5463	4685
TG(18:0/18:1/20:1)+NH4	932.858	4436	3610	4473	2463	2726	3389	2745	4604	3670
ChE(22:3)+NH4	720.663	0	0	3653	3109	2618	2227	1322	3340	0
266:M+ACN+NH4	651.563	0	0	3520	0	0	2822	2892	0	0
237:M+ACN+NH4	705.628	180	0	3644	2695	0	2801	1233	1034	1202
150:M+ACN+NH4	865.795	2527	1767	3454	0	2815	3202	1383	750	2054
TG(16:1/16:1/20:1)+NH4	874.781	3060	3090	3017	3583	3027	2501	3446	3336	2833
TG(16:0/16:0/19:1)+NH4	864.798	3496	3311	2962	3276	2737	2276	3574	2894	2756
DG(18:1/20:1)+NH4	666.6	1631	1586	3080	0	0	2470	0	3436	0
192:M+ACN+NH4	733.655	3202	2566	3719	3350	2017	3517	2401	3844	1815
202:M+Na	799.675	1455	3382	2547	3097	2557	2160	3411	874	2563
300:M-H2O+H	282.278	2127	1716	2892	1537	2434	1678	3334	2555	2665
259:M+Na	589.477	0	0	1426	2200	0	1842	3311	3139	0
150:M+Na	829.721	3030	2764	2657	2815	2384	2196	3269	2650	2825
PG(16:0/16:1)+NH4	738.525	0	3659	3219	0	0	2339	3971	0	2987
TG(16:0/18:2/18:2)+NH4	872.766	2865	2949	2655	3016	2570	2208	3153	2893	2790
TG(14:0/18:1/18:2)+NH4	846.751	2826	2184	2612	3133	2016	1402	2854	3407	2501
ChE(15:1)+NH4	626.582	0	0	2213	1595	2406	1817	1954	1492	0
TG(14:0/16:0/17:1)+NH4	808.736	2117	2548	2044	2452	1343	1461	2318	2895	2082
362:M+ACN+NH4	679.596	1031	1058	1967	2182	2504	1735	2892	3157	2717
TG(16:0/18:1/22:5)+NH4	924.797	976	2333	2294	1623	1684	1731	1956	2547	1153
371:M+ACN+NH4	627.563	753	1474	1206	1845	1515	1064	2677	2518	2187
ChE(21:1)+NH4	710.676	1581	2684	2480	2620	1934	1840	2996	2571	2500
ChE(26:2)+NH4	778.741	2390	2607	2331	2546	2152	1877	2377	2610	2410
TG(12:0/16:0/16:0)+NH4	768.706	0	0	2125	0	0	2209	0	0	0
353:M+ACN+NH4	971.871	0	2519	2362	2302	2329	1902	2409	1806	2057
TG(16:0/16:1/24:1)+NH4	932.861	2343	2195	2074	2036	2175	1672	2514	2445	2134
ChE(20:0)+NH4	698.678	2281	2359	2477	2068	0	1886	2500	1354	1164
MG(18:0)+NH4	376.34	2344	1319	2332	1574	849	1432	1635	2461	318
ChE(24:4)+NH4	746.678	903	1545	1550	252	1668	1199	2349	1606	1355
TG(16:0/18:0/20:1)+NH4	906.844	0	0	2003	0	0	1929	0	0	0
TG(12:1/16:0/16:0)+NH4	766.688	0	2308	2154	0	0	1657	0	2081	0
367:M+Na	785.71	1409	1134	2287	1856	0	1798	2269	1638	1997
292:M+Na	797.527	0	377	2278	0	0	1525	531	561	539
255:M+ACN+NH4	735.673	555	0	2233	1454	0	1912	1649	723	2043
466:M+Na	755.667	0	0	1619	0	0	1393	0	0	0
807:M+Na	381.296	2203	0	1288	1632	802	980	1244	1934	1083
ChE(22:2)+NH4	722.676	1940	2012	1743	1887	0	1482	3078	3020	2200
146:M-H2O+H	563.537	0	0	1672	0	0	1333	0	407	0
420:M+ACN+NH4	893.824	1786	1762	1719	1916	1903	1449	1965	1909	2009
807:M+H	359.313	1996	0	1461	0	611	794	1807	702	1086
466:M+ACN+NH4	791.737	0	0	1994	0	0	1584	0	0	0
DG(14:0/16:1)+NH4	556.49	1059	0	1354	0	0	1478	0	1961	0
ChE(24:6)+NH4	742.648	1656	1278	1389	1711	1372	1372	1927	787	1552
PG(14:0/16:0)+NH4	712.509	1449	1837	1760	1088	1924	1468	166	1780	1498
1177:M+Na	353.264	176	244	1439	691	226	971	506	727	258
353:M+Na	935.8	0	0	1847	0	0	1398	0	0	1395
322:M-H2O+H	565.552	1278	0	1034	1288	0	899	1826	0	0
262:M+ACN+NH4	837.764	3369	1257	1655	1193	1041	1412	483	1847	1774
540:M+ACN+NH4	929.826	1332	1380	1432	1238	1414	1254	1540	1680	1193
TG(17:1/18:1/20:1)+NH4	916.828	719	1453	1629	1474	799	1216	0	1464	1572
ChE(16:3)+NH4	636.568	0	0	1091	0	0	1001	0	1626	1279
420:M+Na	857.754	932	1109	1251	1121	1030	1046	622	1310	0
ChE(12:0)+NH4	586.553	0	0	1282	0	0	1146	0	0	0
TG(18:1/18:1/20:2)+NH4	928.828	470	1168	1254	0	1142	964	1175	0	0
258:M+Na	721.586	588	457	1087	1015	1039	962	1429	0	0
TG(16:0/18:1/19:1)+NH4	890.812	3284	308	756	548	1311	802	3596	3983	588
786:M+ACN+NH4	809.73	765	0	1543	1028	0	1155	1003	0	1098
300:M+Na	322.271	642	1082	1405	1313	1156	885	894	1385	1513
566:M+ACN+NH4	787.704	0	0	1512	0	0	1097	0	0	0
266:M+Na	615.491	0	1214	1467	1687	0	1508	1998	0	1287
627:M+ACN+NH4	905.827	1270	1499	1232	1076	880	1103	1345	1071	1163
ChE(25:1)+NH4	766.743	0	0	1428	0	0	691	0	0	0
ChE(15:2)+NH4	624.57	0	0	1080	790	0	787	0	1213	0
566:M+Na	751.634	0	0	1304	0	0	875	0	0	0
MG(16:0)+NH4	348.309	1246	0	1144	899	670	665	1385	1400	786
TG(14:0/16:0/17:0)+NH4	810.752	0	1259	1189	633	816	1028	1324	820	660
TG(18:1/20:1/20:1)+NH4	958.873	0	759	1245	0	1074	911	1302	1251	0
362:M+Na	643.525	0	0	1044	361	0	891	1381	0	0
610:M+ACN+NH4	761.688	0	1356	1362	1164	1262	916	1112	1172	1121
72:M+H	863.686	0	0	1191	0	0	993	0	0	0
796:M+ACN+NH4	973.884	1259	1351	1201	1114	1266	923	1136	1209	1087
387:M+Na	697.587	882	1027	1360	1091	1135	1032	1150	1930	946
ChE(21:5)+NH4	702.615	1247	1275	1340	1512	1352	1258	1176	1249	1279
483:M+Na	769.495	0	465	1302	0	0	1010	414	0	0
TG(14:0/18:1/20:4)+NH4	870.747	0	0	826	0	802	764	0	797	907
588:M+ACN+NH4	833.73	0	0	1205	0	604	1284	0	0	0
ChE(22:0)+NH4	726.709	0	0	1009	0	0	666	804	0	0
ChE(26:4)+NH4	774.711	0	0	718	0	0	1007	725	0	888
TG(16:0/18:0/22:3)+NH4	930.845	3144	3992	1731	2369	1044	1199	1241	3608	1391
262:M+Na	801.692	1125	1135	960	1268	910	909	859	1009	1153
846:M+ACN+NH4	947.873	547	0	1222	0	0	882	940	0	1052
769:M+ACN+NH4	751.707	0	0	1216	0	0	815	0	0	0
682:M+ACN+NH4	913.797	251	338	1211	986	325	1008	1015	0	1203
TG(16:0/18:0/18:0)+NH4	880.83	1021	857	954	0	891	659	847	859	0
ChE(23:1)+NH4	738.707	1024	733	996	0	899	856	1197	1166	444
TG(18:1/18:1/22:1)+NH4	958.874	0	0	1142	0	0	832	1040	1016	0
423:M+Na	841.72	1159	0	879	578	789	826	1011	1006	1144
ChE(23:2)+NH4	736.691	971	914	913	1039	1129	863	1146	913	918
TG(18:1/18:1/20:1)+NH4	930.842	1897	1302	1161	1121	1027	1038	3998	1452	1442
371:M+Na	591.494	0	0	934	0	0	1102	0	0	0
771:M+ACN+NH4	819.767	0	691	1081	0	0	897	865	0	0
1025:M+H	553.517	1015	747	696	871	948	603	884	971	831
572:M+ACN+NH4	763.704	0	0	1003	956	0	842	871	469	0
1177:M+H	331.282	0	0	794	0	0	478	0	0	682
Sph(d18:0)+H _Reserve	302.304	510	642	621	402	531	501	691	970	609
144:M-H2O+H	577.516	613	0	647	696	741	611	965	808	304
539:M+ACN+NH4	655.595	0	0	867	0	0	746	0	0	0
TG(14:0/15:0/18:2)+NH4	806.719	0	694	859	0	0	623	917	644	0
1039:M+ACN+NH4	665.615	582	710	681	911	671	554	723	867	825
TG(18:1/18:1/20:2)+NH4	928.826	890	1208	709	0	876	636	1175	747	0
BMP(16:0/16:1)+NH4	738.525	0	0	692	887	0	598	0	0	0
691:M+Na	631.537	0	0	799	0	0	622	0	0	0
553:M+Na	839.705	758	0	870	836	0	644	0	943	826
123:M+ACN+NH4	807.583	274	667	720	744	897	654	782	705	771
2940:M+ACN+NH4	521.428	645	582	728	670	0	486	544	626	648
1108:M+Na	591.507	0	750	627	0	0	542	0	0	0
319:M+ACN+NH4	529.42	0	0	467	0	0	520	0	0	0
TG(16:0/18:1/20:3)+NH4	900.793	2818	3815	642	597	2684	525	0	4531	3649
TG(16:0/16:1/26:1)+NH4	960.891	681	462	652	788	0	481	711	681	0
771:M+Na	783.695	730	641	780	950	538	627	0	636	0
TG(16:0/17:1/22:1)+NH4	918.844	0	513	661	669	0	574	768	691	401
859:M+ACN+NH4	807.717	0	0	628	0	0	749	0	0	0
1071:M+ACN+NH4	957.855	0	0	625	704	0	481	472	650	736
TG(18:0/18:1/22:1)+NH4	960.887	672	462	620	684	683	457	710	616	0
292:M-H+2Na	819.51	0	0	588	0	0	589	0	0	0
TG(18:1/18:1/21:6)+NH4	934.799	693	0	596	763	577	599	0	549	0
ChE(24:3)+NH4	748.69	0	0	783	541	676	333	545	0	0
TG(16:0/18:0/20:0)+NH4	908.854	650	622	522	715	560	576	666	579	655
ChE(26:5)+NH4	772.694	0	0	663	0	0	627	0	0	0
483:M-H+2Na	791.478	0	0	662	0	0	452	0	0	0
584:M+ACN+NH4	939.811	541	706	572	647	790	514	637	621	621
ChE(23:2)+NH4	736.696	506	641	597	592	0	410	619	913	738
1276:M+ACN+NH4	779.736	637	1079	497	407	1130	390	569	1432	1055
1506:M+ACN+NH4	847.749	1580	0	541	425	0	353	457	0	0
TG(13:0/16:0/16:1)+NH4	780.701	0	494	463	546	0	497	427	490	610
TG(16:0/16:1/22:6)+NH4	894.749	0	0	450	0	0	373	0	532	0
BMP(16:1/22:6)+NH4	810.526	0	0	519	0	0	459	0	189	0
1275:M+ACN+NH4	921.855	0	0	516	0	0	481	0	0	0
673:M+ACN+NH4	779.555	503	895	519	0	0	388	437	448	0
483:M+H	747.516	0	0	536	0	0	386	0	0	0
259:M-H2O+H	549.485	0	0	399	0	0	531	0	0	0
DG(18:1/24:1)+NH4	722.661	397	0	519	0	0	300	391	0	0
TG(10:0/16:0/16:1)+NH4	738.659	749	387	366	0	264	390	448	800	483
PG(16:1/16:1)+NH4	736.511	0	0	455	0	0	331	0	0	0
807:M-H2O+H	341.305	453	0	404	0	0	0	458	0	0
ChE(26:3)+NH4	776.725	0	0	587	0	0	454	0	0	0
TG(10:0/16:1/18:1)+NH4	764.672	367	502	502	0	0	403	385	0	0
1237:M+Na	731.665	0	0	321	0	0	334	0	0	0
